# Supplementary material for: Origins of fast diffusion of water dimers on surfaces
Source: Nat Commun. 2020 Apr 3;11:1689. doi: 10.1038/s41467-020-15377-8 (PMC7125088; doi:10.1038/s41467-020-15377-8)
Supplement: Supplementary file 2 — Source Data [file 41467_2020_15377_MOESM2_ESM.zip]

Archive with 89 entries (73 files):
- water-surface_geos/.DS_Store
- water-surface_geos/Ag/
- water-surface_geos/Ag/CONTCAR_DIMER_DA
- water-surface_geos/Ag/CONTCAR_DIMER_IS
- water-surface_geos/Ag/CONTCAR_DIMER_TS
- water-surface_geos/Ag/CONTCAR_MONO_IS
- water-surface_geos/Ag/CONTCAR_MONO_TS
- water-surface_geos/Al/
- water-surface_geos/Al/100/
- water-surface_geos/Al/100/CONTCAR_DIMER_IS
- water-surface_geos/Al/100/CONTCAR_DIMER_TS
- water-surface_geos/Al/100/CONTCAR_MONO_IS
- water-surface_geos/Al/100/CONTCAR_MONO_TS
- water-surface_geos/Al/111/
- water-surface_geos/Al/111/CONTCAR_DIMER_DA
- water-surface_geos/Al/111/CONTCAR_DIMER_IS
- water-surface_geos/Al/111/CONTCAR_DIMER_TS
- water-surface_geos/Al/111/CONTCAR_MONO_IS
- water-surface_geos/Al/111/CONTCAR_MONO_TS
- water-surface_geos/Cu/
- water-surface_geos/Cu/CONTCAR_DIMER_DA
- water-surface_geos/Cu/CONTCAR_DIMER_IS
- water-surface_geos/Cu/CONTCAR_DIMER_TS
- water-surface_geos/Cu/CONTCAR_MONO_IS
- water-surface_geos/Cu/CONTCAR_MONO_TS1
- water-surface_geos/Cu/CONTCAR_MONO_TS2
- water-surface_geos/instanton_Pd/
- water-surface_geos/instanton_Pd/25K.xyz
- water-surface_geos/instanton_Pd/30K.xyz
- water-surface_geos/instanton_Pd/38.5K.xyz
- water-surface_geos/instanton_Pd/substrate
- water-surface_geos/MgO/
- water-surface_geos/MgO/CONTCAR_DIMER_IS
- water-surface_geos/MgO/CONTCAR_DIMER_TS
- water-surface_geos/MgO/CONTCAR_MONO_IS
- water-surface_geos/MgO/CONTCAR_MONO_TS
- water-surface_geos/NaCl/
- water-surface_geos/NaCl/CONTCAR_DIMER_IS
- water-surface_geos/NaCl/CONTCAR_DIMER_RO
- water-surface_geos/NaCl/CONTCAR_DIMER_TS
- water-surface_geos/NaCl/CONTCAR_MONO_IS
- water-surface_geos/NaCl/CONTCAR_MONO_TS
- water-surface_geos/NaCl/MONO_path/
- water-surface_geos/NaCl/MONO_path/00
- water-surface_geos/NaCl/MONO_path/01
- water-surface_geos/NaCl/MONO_path/02
- water-surface_geos/NaCl/MONO_path/03
- water-surface_geos/NaCl/MONO_path/04
- water-surface_geos/Pd/
- water-surface_geos/Pd/100/
- water-surface_geos/Pd/100/CONTCAR_DIMER_DA
- water-surface_geos/Pd/100/CONTCAR_DIMER_IS
- water-surface_geos/Pd/100/CONTCAR_DIMER_TS
- water-surface_geos/Pd/100/CONTCAR_MONO_IS
- water-surface_geos/Pd/100/CONTCAR_MONO_TS
- water-surface_geos/Pd/111/
- water-surface_geos/Pd/111/CONTCAR_DIMER_DA
- water-surface_geos/Pd/111/CONTCAR_DIMER_IS
- water-surface_geos/Pd/111/CONTCAR_DIMER_TS
- water-surface_geos/Pd/111/CONTCAR_MONO_IS
- water-surface_geos/Pd/111/CONTCAR_MONO_TS1
- water-surface_geos/Pd/111/CONTCAR_MONO_TS2
- water-surface_geos/Pt/
- water-surface_geos/Pt/CONTCAR_DIMER_DA
- water-surface_geos/Pt/CONTCAR_DIMER_IS
- water-surface_geos/Pt/CONTCAR_DIMER_TS
- water-surface_geos/Pt/CONTCAR_MONO_IS
- water-surface_geos/Pt/CONTCAR_MONO_TS1
- water-surface_geos/Pt/CONTCAR_MONO_TS2
- water-surface_geos/Rh/
- water-surface_geos/Rh/CONTCAR_DIMER_DA
- water-surface_geos/Rh/CONTCAR_DIMER_IS
- water-surface_geos/Rh/CONTCAR_DIMER_TS
- water-surface_geos/Rh/CONTCAR_MONO_IS
- water-surface_geos/Rh/CONTCAR_MONO_TS2
- water-surface_geos/ZnO/
- water-surface_geos/ZnO/CONTCAR_DIMER_IS
- water-surface_geos/ZnO/CONTCAR_DIMER_RO
- water-surface_geos/ZnO/CONTCAR_DIMER_TS
- water-surface_geos/ZnO/CONTCAR_MONO_IS
- water-surface_geos/ZnO/CONTCAR_MONO_TS
- water-surface_geos/ZnO/waltz_path/
- water-surface_geos/ZnO/waltz_path/00
- water-surface_geos/ZnO/waltz_path/01
- water-surface_geos/ZnO/waltz_path/02
- water-surface_geos/ZnO/waltz_path/03
- water-surface_geos/ZnO/waltz_path/04
- water-surface_geos/ZnO/waltz_path/05
- water-surface_geos/ZnO/waltz_path/06
