# Supplementary material for: Origins of fast diffusion of water dimers on surfaces
Source: Nat Commun. 2020 Apr 3;11:1689. doi: 10.1038/s41467-020-15377-8 (PMC7125088; doi:10.1038/s41467-020-15377-8)
Supplement: Supplementary file 2 — Source Data [file 41467_2020_15377_MOESM2_ESM.zip › water-surface_geos/Ag/CONTCAR_DIMER_IS]

Ag  H  O                                
   1.00000000000000     
    11.6814040252017648    0.0000000000000000    0.0000000000000000
     5.8407020126008824   10.1163926376945241    0.0000000000000000
     0.0000000000000000    0.0000000000000000   21.1533698352594612
   Ag   H    O 
    64     4     2
Selective dynamics
Direct
  0.0000000000000000  0.0000000000000000  0.3309165421167108   F   F   F
  0.2500000000000000  0.0000000000000000  0.3309165421167108   F   F   F
  0.5000000000000000  0.0000000000000000  0.3309165421167108   F   F   F
  0.7500000000000000  0.0000000000000000  0.3309165421167108   F   F   F
  0.0000000000000000  0.2500000000000000  0.3309165421167108   F   F   F
  0.2500000000000000  0.2500000000000000  0.3309165421167108   F   F   F
  0.5000000000000000  0.2500000000000000  0.3309165421167108   F   F   F
  0.7500000000000000  0.2500000000000000  0.3309165421167108   F   F   F
  0.0000000000000000  0.5000000000000000  0.3309165421167108   F   F   F
  0.2500000000000000  0.5000000000000000  0.3309165421167108   F   F   F
  0.5000000000000000  0.5000000000000000  0.3309165421167108   F   F   F
  0.7500000000000000  0.5000000000000000  0.3309165421167108   F   F   F
  0.0000000000000000  0.7500000000000000  0.3309165421167108   F   F   F
  0.2500000000000000  0.7500000000000000  0.3309165421167108   F   F   F
  0.5000000000000000  0.7500000000000000  0.3309165421167108   F   F   F
  0.7500000000000000  0.7500000000000000  0.3309165421167108   F   F   F
  0.0833333333333357  0.0833333333333357  0.4436388473722346   F   F   F
  0.3333333333333357  0.0833333333333357  0.4436388473722346   F   F   F
  0.5833333333333357  0.0833333333333357  0.4436388473722346   F   F   F
  0.8333333333333357  0.0833333333333357  0.4436388473722346   F   F   F
  0.0833333333333357  0.3333333333333357  0.4436388473722346   F   F   F
  0.3333333333333357  0.3333333333333357  0.4436388473722346   F   F   F
  0.5833333333333357  0.3333333333333357  0.4436388473722346   F   F   F
  0.8333333333333357  0.3333333333333357  0.4436388473722346   F   F   F
  0.0833333333333357  0.5833333333333357  0.4436388473722346   F   F   F
  0.3333333333333357  0.5833333333333357  0.4436388473722346   F   F   F
  0.5833333333333357  0.5833333333333357  0.4436388473722346   F   F   F
  0.8333333333333357  0.5833333333333357  0.4436388473722346   F   F   F
  0.0833333333333357  0.8333333333333357  0.4436388473722346   F   F   F
  0.3333333333333357  0.8333333333333357  0.4436388473722346   F   F   F
  0.5833333333333357  0.8333333333333357  0.4436388473722346   F   F   F
  0.8333333333333357  0.8333333333333357  0.4436388473722346   F   F   F
  0.9166666666666643  0.1666666666666643  0.5547708784369334   F   F   F
  0.1666666666666643  0.1666666666666643  0.5547708784369334   F   F   F
  0.4166666666666643  0.1666666666666643  0.5547708784369334   F   F   F
  0.6666666666666643  0.1666666666666643  0.5547708784369334   F   F   F
  0.9166666666666643  0.4166666666666643  0.5547708784369334   F   F   F
  0.1666666666666643  0.4166666666666643  0.5547708784369334   F   F   F
  0.4166666666666643  0.4166666666666643  0.5547708784369334   F   F   F
  0.6666666666666643  0.4166666666666643  0.5547708784369334   F   F   F
  0.9166666666666643  0.6666666666666643  0.5547708784369334   F   F   F
  0.1666666666666643  0.6666666666666643  0.5547708784369334   F   F   F
  0.4166666666666643  0.6666666666666643  0.5547708784369334   F   F   F
  0.6666666666666643  0.6666666666666643  0.5547708784369334   F   F   F
  0.9166666666666643  0.9166666666666643  0.5547708784369334   F   F   F
  0.1666666666666643  0.9166666666666643  0.5547708784369334   F   F   F
  0.4166666666666643  0.9166666666666643  0.5547708784369334   F   F   F
  0.6666666666666643  0.9166666666666643  0.5547708784369334   F   F   F
  0.0000000000000000  0.0000000000000000  0.6669710382461815   F   F   F
  0.2500000000000000  0.0000000000000000  0.6669710382461815   F   F   F
  0.5000000000000000  0.0000000000000000  0.6669710382461815   F   F   F
  0.7500000000000000  0.0000000000000000  0.6669710382461815   F   F   F
  0.0000000000000000  0.2500000000000000  0.6669710382461815   F   F   F
  0.2500000000000000  0.2500000000000000  0.6669710382461815   F   F   F
  0.5000000000000000  0.2500000000000000  0.6669710382461815   F   F   F
  0.7500000000000000  0.2500000000000000  0.6669710382461815   F   F   F
  0.0000000000000000  0.5000000000000000  0.6669710382461815   F   F   F
  0.2500000000000000  0.5000000000000000  0.6669710382461815   F   F   F
  0.5000000000000000  0.5000000000000000  0.6669710382461815   F   F   F
  0.7500000000000000  0.5000000000000000  0.6669710382461815   F   F   F
  0.0000000000000000  0.7500000000000000  0.6669710382461815   F   F   F
  0.2500000000000000  0.7500000000000000  0.6669710382461815   F   F   F
  0.5000000000000000  0.7500000000000000  0.6669710382461815   F   F   F
  0.7500000000000000  0.7500000000000000  0.6669710382461815   F   F   F
  0.3124378278942292  0.4886202446384626  0.8107975906513925   T   T   T
  0.1658715520418884  0.5638971749725036  0.7900847952746523   T   T   T
  0.1726000246714653  0.2476302910919979  0.8007686696501828   T   T   T
  0.2373173213360246  0.3378246171623698  0.7987464884926262   T   T   T
  0.2281809713993761  0.4918496115373247  0.8174060249871509   T   T   T
  0.2481562825224861  0.2520762879149456  0.7842856639247260   T   T   T
 
  0.00000000E+00  0.00000000E+00  0.00000000E+00
  0.00000000E+00  0.00000000E+00  0.00000000E+00
  0.00000000E+00  0.00000000E+00  0.00000000E+00
  0.00000000E+00  0.00000000E+00  0.00000000E+00
  0.00000000E+00  0.00000000E+00  0.00000000E+00
  0.00000000E+00  0.00000000E+00  0.00000000E+00
  0.00000000E+00  0.00000000E+00  0.00000000E+00
  0.00000000E+00  0.00000000E+00  0.00000000E+00
  0.00000000E+00  0.00000000E+00  0.00000000E+00
  0.00000000E+00  0.00000000E+00  0.00000000E+00
  0.00000000E+00  0.00000000E+00  0.00000000E+00
  0.00000000E+00  0.00000000E+00  0.00000000E+00
  0.00000000E+00  0.00000000E+00  0.00000000E+00
  0.00000000E+00  0.00000000E+00  0.00000000E+00
  0.00000000E+00  0.00000000E+00  0.00000000E+00
  0.00000000E+00  0.00000000E+00  0.00000000E+00
  0.00000000E+00  0.00000000E+00  0.00000000E+00
  0.00000000E+00  0.00000000E+00  0.00000000E+00
  0.00000000E+00  0.00000000E+00  0.00000000E+00
  0.00000000E+00  0.00000000E+00  0.00000000E+00
  0.00000000E+00  0.00000000E+00  0.00000000E+00
  0.00000000E+00  0.00000000E+00  0.00000000E+00
  0.00000000E+00  0.00000000E+00  0.00000000E+00
  0.00000000E+00  0.00000000E+00  0.00000000E+00
  0.00000000E+00  0.00000000E+00  0.00000000E+00
  0.00000000E+00  0.00000000E+00  0.00000000E+00
  0.00000000E+00  0.00000000E+00  0.00000000E+00
  0.00000000E+00  0.00000000E+00  0.00000000E+00
  0.00000000E+00  0.00000000E+00  0.00000000E+00
  0.00000000E+00  0.00000000E+00  0.00000000E+00
  0.00000000E+00  0.00000000E+00  0.00000000E+00
  0.00000000E+00  0.00000000E+00  0.00000000E+00
  0.00000000E+00  0.00000000E+00  0.00000000E+00
  0.00000000E+00  0.00000000E+00  0.00000000E+00
  0.00000000E+00  0.00000000E+00  0.00000000E+00
  0.00000000E+00  0.00000000E+00  0.00000000E+00
  0.00000000E+00  0.00000000E+00  0.00000000E+00
  0.00000000E+00  0.00000000E+00  0.00000000E+00
  0.00000000E+00  0.00000000E+00  0.00000000E+00
  0.00000000E+00  0.00000000E+00  0.00000000E+00
  0.00000000E+00  0.00000000E+00  0.00000000E+00
  0.00000000E+00  0.00000000E+00  0.00000000E+00
  0.00000000E+00  0.00000000E+00  0.00000000E+00
  0.00000000E+00  0.00000000E+00  0.00000000E+00
  0.00000000E+00  0.00000000E+00  0.00000000E+00
  0.00000000E+00  0.00000000E+00  0.00000000E+00
  0.00000000E+00  0.00000000E+00  0.00000000E+00
  0.00000000E+00  0.00000000E+00  0.00000000E+00
  0.00000000E+00  0.00000000E+00  0.00000000E+00
  0.00000000E+00  0.00000000E+00  0.00000000E+00
  0.00000000E+00  0.00000000E+00  0.00000000E+00
  0.00000000E+00  0.00000000E+00  0.00000000E+00
  0.00000000E+00  0.00000000E+00  0.00000000E+00
  0.00000000E+00  0.00000000E+00  0.00000000E+00
  0.00000000E+00  0.00000000E+00  0.00000000E+00
  0.00000000E+00  0.00000000E+00  0.00000000E+00
  0.00000000E+00  0.00000000E+00  0.00000000E+00
  0.00000000E+00  0.00000000E+00  0.00000000E+00
  0.00000000E+00  0.00000000E+00  0.00000000E+00
  0.00000000E+00  0.00000000E+00  0.00000000E+00
  0.00000000E+00  0.00000000E+00  0.00000000E+00
  0.00000000E+00  0.00000000E+00  0.00000000E+00
  0.00000000E+00  0.00000000E+00  0.00000000E+00
  0.00000000E+00  0.00000000E+00  0.00000000E+00
  0.00000000E+00  0.00000000E+00  0.00000000E+00
  0.00000000E+00  0.00000000E+00  0.00000000E+00
  0.00000000E+00  0.00000000E+00  0.00000000E+00
  0.00000000E+00  0.00000000E+00  0.00000000E+00
  0.00000000E+00  0.00000000E+00  0.00000000E+00
  0.00000000E+00  0.00000000E+00  0.00000000E+00
