# Supplementary material for: Origins of fast diffusion of water dimers on surfaces
Source: Nat Commun. 2020 Apr 3;11:1689. doi: 10.1038/s41467-020-15377-8 (PMC7125088; doi:10.1038/s41467-020-15377-8)
Supplement: Supplementary file 2 — Source Data [file 41467_2020_15377_MOESM2_ESM.zip › water-surface_geos/Ag/CONTCAR_MONO_IS]

Ag  H  O                                
   1.00000000000000     
    11.6814040252017648    0.0000000000000000    0.0000000000000000
     5.8407020126008824   10.1163926376945241    0.0000000000000000
     0.0000000000000000    0.0000000000000000   21.1533698352594612
   Ag   H    O 
    64     2     1
Selective dynamics
Direct
  0.0000000000000000  0.0000000000000000  0.0000000000000000   F   F   F
  0.2500000000000000  0.0000000000000000  0.0000000000000000   F   F   F
  0.5000000000000000  0.0000000000000000  0.0000000000000000   F   F   F
  0.7500000000000000  0.0000000000000000  0.0000000000000000   F   F   F
  0.0000000000000000  0.2500000000000000  0.0000000000000000   F   F   F
  0.2500000000000000  0.2500000000000000  0.0000000000000000   F   F   F
  0.5000000000000000  0.2500000000000000  0.0000000000000000   F   F   F
  0.7500000000000000  0.2500000000000000  0.0000000000000000   F   F   F
  0.0000000000000000  0.5000000000000000  0.0000000000000000   F   F   F
  0.2500000000000000  0.5000000000000000  0.0000000000000000   F   F   F
  0.5000000000000000  0.5000000000000000  0.0000000000000000   F   F   F
  0.7500000000000000  0.5000000000000000  0.0000000000000000   F   F   F
  0.0000000000000000  0.7500000000000000  0.0000000000000000   F   F   F
  0.2500000000000000  0.7500000000000000  0.0000000000000000   F   F   F
  0.5000000000000000  0.7500000000000000  0.0000000000000000   F   F   F
  0.7500000000000000  0.7500000000000000  0.0000000000000000   F   F   F
  0.0833333333333357  0.0833333333333357  0.1127223052555237   F   F   F
  0.3333333333333357  0.0833333333333357  0.1127223052555237   F   F   F
  0.5833333333333357  0.0833333333333357  0.1127223052555237   F   F   F
  0.8333333333333357  0.0833333333333357  0.1127223052555237   F   F   F
  0.0833333333333357  0.3333333333333357  0.1127223052555237   F   F   F
  0.3333333333333357  0.3333333333333357  0.1127223052555237   F   F   F
  0.5833333333333357  0.3333333333333357  0.1127223052555237   F   F   F
  0.8333333333333357  0.3333333333333357  0.1127223052555237   F   F   F
  0.0833333333333357  0.5833333333333357  0.1127223052555237   F   F   F
  0.3333333333333357  0.5833333333333357  0.1127223052555237   F   F   F
  0.5833333333333357  0.5833333333333357  0.1127223052555237   F   F   F
  0.8333333333333357  0.5833333333333357  0.1127223052555237   F   F   F
  0.0833333333333357  0.8333333333333357  0.1127223052555237   F   F   F
  0.3333333333333357  0.8333333333333357  0.1127223052555237   F   F   F
  0.5833333333333357  0.8333333333333357  0.1127223052555237   F   F   F
  0.8333333333333357  0.8333333333333357  0.1127223052555237   F   F   F
  0.9166666666666643  0.1666666666666643  0.2238543363202226   F   F   F
  0.1666666666666643  0.1666666666666643  0.2238543363202226   F   F   F
  0.4166666666666643  0.1666666666666643  0.2238543363202226   F   F   F
  0.6666666666666643  0.1666666666666643  0.2238543363202226   F   F   F
  0.9166666666666643  0.4166666666666643  0.2238543363202226   F   F   F
  0.1666666666666643  0.4166666666666643  0.2238543363202226   F   F   F
  0.4166666666666643  0.4166666666666643  0.2238543363202226   F   F   F
  0.6666666666666643  0.4166666666666643  0.2238543363202226   F   F   F
  0.9166666666666643  0.6666666666666643  0.2238543363202226   F   F   F
  0.1666666666666643  0.6666666666666643  0.2238543363202226   F   F   F
  0.4166666666666643  0.6666666666666643  0.2238543363202226   F   F   F
  0.6666666666666643  0.6666666666666643  0.2238543363202226   F   F   F
  0.9166666666666643  0.9166666666666643  0.2238543363202226   F   F   F
  0.1666666666666643  0.9166666666666643  0.2238543363202226   F   F   F
  0.4166666666666643  0.9166666666666643  0.2238543363202226   F   F   F
  0.6666666666666643  0.9166666666666643  0.2238543363202226   F   F   F
  0.0000000000000000  0.0000000000000000  0.3360544961294707   F   F   F
  0.2500000000000000  0.0000000000000000  0.3360544961294707   F   F   F
  0.5000000000000000  0.0000000000000000  0.3360544961294707   F   F   F
  0.7500000000000000  0.0000000000000000  0.3360544961294707   F   F   F
  0.0000000000000000  0.2500000000000000  0.3360544961294707   F   F   F
  0.2500000000000000  0.2500000000000000  0.3360544961294707   F   F   F
  0.5000000000000000  0.2500000000000000  0.3360544961294707   F   F   F
  0.7500000000000000  0.2500000000000000  0.3360544961294707   F   F   F
  0.0000000000000000  0.5000000000000000  0.3360544961294707   F   F   F
  0.2500000000000000  0.5000000000000000  0.3360544961294707   F   F   F
  0.5000000000000000  0.5000000000000000  0.3360544961294707   F   F   F
  0.7500000000000000  0.5000000000000000  0.3360544961294707   F   F   F
  0.0000000000000000  0.7500000000000000  0.3360544961294707   F   F   F
  0.2500000000000000  0.7500000000000000  0.3360544961294707   F   F   F
  0.5000000000000000  0.7500000000000000  0.3360544961294707   F   F   F
  0.7500000000000000  0.7500000000000000  0.3360544961294707   F   F   F
  0.1837675996653615  0.3486157216487190  0.4673130293392895   T   T   T
  0.1859078338437926  0.2148400044042856  0.4672688093153036   T   T   T
  0.2407937328796968  0.2544355704787934  0.4588544996765506   T   T   T
 
  0.00000000E+00  0.00000000E+00  0.00000000E+00
  0.00000000E+00  0.00000000E+00  0.00000000E+00
  0.00000000E+00  0.00000000E+00  0.00000000E+00
  0.00000000E+00  0.00000000E+00  0.00000000E+00
  0.00000000E+00  0.00000000E+00  0.00000000E+00
  0.00000000E+00  0.00000000E+00  0.00000000E+00
  0.00000000E+00  0.00000000E+00  0.00000000E+00
  0.00000000E+00  0.00000000E+00  0.00000000E+00
  0.00000000E+00  0.00000000E+00  0.00000000E+00
  0.00000000E+00  0.00000000E+00  0.00000000E+00
  0.00000000E+00  0.00000000E+00  0.00000000E+00
  0.00000000E+00  0.00000000E+00  0.00000000E+00
  0.00000000E+00  0.00000000E+00  0.00000000E+00
  0.00000000E+00  0.00000000E+00  0.00000000E+00
  0.00000000E+00  0.00000000E+00  0.00000000E+00
  0.00000000E+00  0.00000000E+00  0.00000000E+00
  0.00000000E+00  0.00000000E+00  0.00000000E+00
  0.00000000E+00  0.00000000E+00  0.00000000E+00
  0.00000000E+00  0.00000000E+00  0.00000000E+00
  0.00000000E+00  0.00000000E+00  0.00000000E+00
  0.00000000E+00  0.00000000E+00  0.00000000E+00
  0.00000000E+00  0.00000000E+00  0.00000000E+00
  0.00000000E+00  0.00000000E+00  0.00000000E+00
  0.00000000E+00  0.00000000E+00  0.00000000E+00
  0.00000000E+00  0.00000000E+00  0.00000000E+00
  0.00000000E+00  0.00000000E+00  0.00000000E+00
  0.00000000E+00  0.00000000E+00  0.00000000E+00
  0.00000000E+00  0.00000000E+00  0.00000000E+00
  0.00000000E+00  0.00000000E+00  0.00000000E+00
  0.00000000E+00  0.00000000E+00  0.00000000E+00
  0.00000000E+00  0.00000000E+00  0.00000000E+00
  0.00000000E+00  0.00000000E+00  0.00000000E+00
  0.00000000E+00  0.00000000E+00  0.00000000E+00
  0.00000000E+00  0.00000000E+00  0.00000000E+00
  0.00000000E+00  0.00000000E+00  0.00000000E+00
  0.00000000E+00  0.00000000E+00  0.00000000E+00
  0.00000000E+00  0.00000000E+00  0.00000000E+00
  0.00000000E+00  0.00000000E+00  0.00000000E+00
  0.00000000E+00  0.00000000E+00  0.00000000E+00
  0.00000000E+00  0.00000000E+00  0.00000000E+00
  0.00000000E+00  0.00000000E+00  0.00000000E+00
  0.00000000E+00  0.00000000E+00  0.00000000E+00
  0.00000000E+00  0.00000000E+00  0.00000000E+00
  0.00000000E+00  0.00000000E+00  0.00000000E+00
  0.00000000E+00  0.00000000E+00  0.00000000E+00
  0.00000000E+00  0.00000000E+00  0.00000000E+00
  0.00000000E+00  0.00000000E+00  0.00000000E+00
  0.00000000E+00  0.00000000E+00  0.00000000E+00
  0.00000000E+00  0.00000000E+00  0.00000000E+00
  0.00000000E+00  0.00000000E+00  0.00000000E+00
  0.00000000E+00  0.00000000E+00  0.00000000E+00
  0.00000000E+00  0.00000000E+00  0.00000000E+00
  0.00000000E+00  0.00000000E+00  0.00000000E+00
  0.00000000E+00  0.00000000E+00  0.00000000E+00
  0.00000000E+00  0.00000000E+00  0.00000000E+00
  0.00000000E+00  0.00000000E+00  0.00000000E+00
  0.00000000E+00  0.00000000E+00  0.00000000E+00
  0.00000000E+00  0.00000000E+00  0.00000000E+00
  0.00000000E+00  0.00000000E+00  0.00000000E+00
  0.00000000E+00  0.00000000E+00  0.00000000E+00
  0.00000000E+00  0.00000000E+00  0.00000000E+00
  0.00000000E+00  0.00000000E+00  0.00000000E+00
  0.00000000E+00  0.00000000E+00  0.00000000E+00
  0.00000000E+00  0.00000000E+00  0.00000000E+00
  0.00000000E+00  0.00000000E+00  0.00000000E+00
  0.00000000E+00  0.00000000E+00  0.00000000E+00
  0.00000000E+00  0.00000000E+00  0.00000000E+00
