# Supplementary material for: Origins of fast diffusion of water dimers on surfaces
Source: Nat Commun. 2020 Apr 3;11:1689. doi: 10.1038/s41467-020-15377-8 (PMC7125088; doi:10.1038/s41467-020-15377-8)
Supplement: Supplementary file 2 — Source Data [file 41467_2020_15377_MOESM2_ESM.zip › water-surface_geos/Al/100/CONTCAR_DIMER_IS]

Al  H  O                                
   1.00000000000000     
    11.4551298552220704    0.0000000000000000    0.0000000000000000
     0.0000000000000000   11.4551298552220704    0.0000000000000000
     0.0000000000000000    0.0000000000000000   20.0749999999999993
   Al   H    O 
    64     4     2
Selective dynamics
Direct
  0.1250000000000000  0.1250000000000000  0.0000000000000000   F   F   F
  0.3750000000000000  0.1250000000000000  0.0000000000000000   F   F   F
  0.6250000000000000  0.1250000000000000  0.0000000000000000   F   F   F
  0.8750000000000000  0.1250000000000000  0.0000000000000000   F   F   F
  0.1250000000000000  0.3750000000000000  0.0000000000000000   F   F   F
  0.3750000000000000  0.3750000000000000  0.0000000000000000   F   F   F
  0.6250000000000000  0.3750000000000000  0.0000000000000000   F   F   F
  0.8750000000000000  0.3750000000000000  0.0000000000000000   F   F   F
  0.1250000000000000  0.6250000000000000  0.0000000000000000   F   F   F
  0.3750000000000000  0.6250000000000000  0.0000000000000000   F   F   F
  0.6250000000000000  0.6250000000000000  0.0000000000000000   F   F   F
  0.8750000000000000  0.6250000000000000  0.0000000000000000   F   F   F
  0.1250000000000000  0.8750000000000000  0.0000000000000000   F   F   F
  0.3750000000000000  0.8750000000000000  0.0000000000000000   F   F   F
  0.6250000000000000  0.8750000000000000  0.0000000000000000   F   F   F
  0.8750000000000000  0.8750000000000000  0.0000000000000000   F   F   F
  0.0000000000000000  0.0000000000000000  0.1008717310087164   F   F   F
  0.2500000000000000  0.0000000000000000  0.1008717310087164   F   F   F
  0.5000000000000000  0.0000000000000000  0.1008717310087164   F   F   F
  0.7500000000000000  0.0000000000000000  0.1008717310087164   F   F   F
  0.0000000000000000  0.2500000000000000  0.1008717310087164   F   F   F
  0.2500000000000000  0.2500000000000000  0.1008717310087164   F   F   F
  0.5000000000000000  0.2500000000000000  0.1008717310087164   F   F   F
  0.7500000000000000  0.2500000000000000  0.1008717310087164   F   F   F
  0.0000000000000000  0.5000000000000000  0.1008717310087164   F   F   F
  0.2500000000000000  0.5000000000000000  0.1008717310087164   F   F   F
  0.5000000000000000  0.5000000000000000  0.1008717310087164   F   F   F
  0.7500000000000000  0.5000000000000000  0.1008717310087164   F   F   F
  0.0000000000000000  0.7500000000000000  0.1008717310087164   F   F   F
  0.2500000000000000  0.7500000000000000  0.1008717310087164   F   F   F
  0.5000000000000000  0.7500000000000000  0.1008717310087164   F   F   F
  0.7500000000000000  0.7500000000000000  0.1008717310087164   F   F   F
  0.1250000000000000  0.1250000000000000  0.2017196406228194   F   F   F
  0.3750000000000000  0.1250000000000000  0.2017196406228194   F   F   F
  0.6250000000000000  0.1250000000000000  0.2017196406228194   F   F   F
  0.8750000000000000  0.1250000000000000  0.2017196406228194   F   F   F
  0.1250000000000000  0.3750000000000000  0.2017196406228194   F   F   F
  0.3750000000000000  0.3750000000000000  0.2017196406228194   F   F   F
  0.6250000000000000  0.3750000000000000  0.2017196406228194   F   F   F
  0.8750000000000000  0.3750000000000000  0.2017196406228194   F   F   F
  0.1250000000000000  0.6250000000000000  0.2017196406228194   F   F   F
  0.3750000000000000  0.6250000000000000  0.2017196406228194   F   F   F
  0.6250000000000000  0.6250000000000000  0.2017196406228194   F   F   F
  0.8750000000000000  0.6250000000000000  0.2017196406228194   F   F   F
  0.1250000000000000  0.8750000000000000  0.2017196406228194   F   F   F
  0.3750000000000000  0.8750000000000000  0.2017196406228194   F   F   F
  0.6250000000000000  0.8750000000000000  0.2017196406228194   F   F   F
  0.8750000000000000  0.8750000000000000  0.2017196406228194   F   F   F
  0.0000000000000000  0.0000000000000000  0.3047703622048630   F   F   F
  0.2500000000000000  0.0000000000000000  0.3047703622048630   F   F   F
  0.5000000000000000  0.0000000000000000  0.3047703622048630   F   F   F
  0.7500000000000000  0.0000000000000000  0.3047703622048630   F   F   F
  0.0000000000000000  0.2500000000000000  0.3047703622048630   F   F   F
  0.2500000000000000  0.2500000000000000  0.3047703622048630   F   F   F
  0.5000000000000000  0.2500000000000000  0.3047703622048630   F   F   F
  0.7500000000000000  0.2500000000000000  0.3047703622048630   F   F   F
  0.0000000000000000  0.5000000000000000  0.3047703622048630   F   F   F
  0.2500000000000000  0.5000000000000000  0.3047703622048630   F   F   F
  0.5000000000000000  0.5000000000000000  0.3047703622048630   F   F   F
  0.7500000000000000  0.5000000000000000  0.3047703622048630   F   F   F
  0.0000000000000000  0.7500000000000000  0.3047703622048630   F   F   F
  0.2500000000000000  0.7500000000000000  0.3047703622048630   F   F   F
  0.5000000000000000  0.7500000000000000  0.3047703622048630   F   F   F
  0.7500000000000000  0.7500000000000000  0.3047703622048630   F   F   F
  0.4312357240742218  0.4207811247323308  0.4605362032268859   T   T   T
  0.3240709165048984  0.4942105190782888  0.4402086965846370   T   T   T
  0.1738789687771435  0.2296294102607454  0.4250153262689213   T   T   T
  0.2862852488735637  0.3163967589364987  0.4307421090089355   T   T   T
  0.3469332630183531  0.4266146713135108  0.4674513528644812   T   T   T
  0.2495918268037460  0.2486404060926058  0.4051245965326503   T   T   T
 
  0.00000000E+00  0.00000000E+00  0.00000000E+00
  0.00000000E+00  0.00000000E+00  0.00000000E+00
  0.00000000E+00  0.00000000E+00  0.00000000E+00
  0.00000000E+00  0.00000000E+00  0.00000000E+00
  0.00000000E+00  0.00000000E+00  0.00000000E+00
  0.00000000E+00  0.00000000E+00  0.00000000E+00
  0.00000000E+00  0.00000000E+00  0.00000000E+00
  0.00000000E+00  0.00000000E+00  0.00000000E+00
  0.00000000E+00  0.00000000E+00  0.00000000E+00
  0.00000000E+00  0.00000000E+00  0.00000000E+00
  0.00000000E+00  0.00000000E+00  0.00000000E+00
  0.00000000E+00  0.00000000E+00  0.00000000E+00
  0.00000000E+00  0.00000000E+00  0.00000000E+00
  0.00000000E+00  0.00000000E+00  0.00000000E+00
  0.00000000E+00  0.00000000E+00  0.00000000E+00
  0.00000000E+00  0.00000000E+00  0.00000000E+00
  0.00000000E+00  0.00000000E+00  0.00000000E+00
  0.00000000E+00  0.00000000E+00  0.00000000E+00
  0.00000000E+00  0.00000000E+00  0.00000000E+00
  0.00000000E+00  0.00000000E+00  0.00000000E+00
  0.00000000E+00  0.00000000E+00  0.00000000E+00
  0.00000000E+00  0.00000000E+00  0.00000000E+00
  0.00000000E+00  0.00000000E+00  0.00000000E+00
  0.00000000E+00  0.00000000E+00  0.00000000E+00
  0.00000000E+00  0.00000000E+00  0.00000000E+00
  0.00000000E+00  0.00000000E+00  0.00000000E+00
  0.00000000E+00  0.00000000E+00  0.00000000E+00
  0.00000000E+00  0.00000000E+00  0.00000000E+00
  0.00000000E+00  0.00000000E+00  0.00000000E+00
  0.00000000E+00  0.00000000E+00  0.00000000E+00
  0.00000000E+00  0.00000000E+00  0.00000000E+00
  0.00000000E+00  0.00000000E+00  0.00000000E+00
  0.00000000E+00  0.00000000E+00  0.00000000E+00
  0.00000000E+00  0.00000000E+00  0.00000000E+00
  0.00000000E+00  0.00000000E+00  0.00000000E+00
  0.00000000E+00  0.00000000E+00  0.00000000E+00
  0.00000000E+00  0.00000000E+00  0.00000000E+00
  0.00000000E+00  0.00000000E+00  0.00000000E+00
  0.00000000E+00  0.00000000E+00  0.00000000E+00
  0.00000000E+00  0.00000000E+00  0.00000000E+00
  0.00000000E+00  0.00000000E+00  0.00000000E+00
  0.00000000E+00  0.00000000E+00  0.00000000E+00
  0.00000000E+00  0.00000000E+00  0.00000000E+00
  0.00000000E+00  0.00000000E+00  0.00000000E+00
  0.00000000E+00  0.00000000E+00  0.00000000E+00
  0.00000000E+00  0.00000000E+00  0.00000000E+00
  0.00000000E+00  0.00000000E+00  0.00000000E+00
  0.00000000E+00  0.00000000E+00  0.00000000E+00
  0.00000000E+00  0.00000000E+00  0.00000000E+00
  0.00000000E+00  0.00000000E+00  0.00000000E+00
  0.00000000E+00  0.00000000E+00  0.00000000E+00
  0.00000000E+00  0.00000000E+00  0.00000000E+00
  0.00000000E+00  0.00000000E+00  0.00000000E+00
  0.00000000E+00  0.00000000E+00  0.00000000E+00
  0.00000000E+00  0.00000000E+00  0.00000000E+00
  0.00000000E+00  0.00000000E+00  0.00000000E+00
  0.00000000E+00  0.00000000E+00  0.00000000E+00
  0.00000000E+00  0.00000000E+00  0.00000000E+00
  0.00000000E+00  0.00000000E+00  0.00000000E+00
  0.00000000E+00  0.00000000E+00  0.00000000E+00
  0.00000000E+00  0.00000000E+00  0.00000000E+00
  0.00000000E+00  0.00000000E+00  0.00000000E+00
  0.00000000E+00  0.00000000E+00  0.00000000E+00
  0.00000000E+00  0.00000000E+00  0.00000000E+00
  0.00000000E+00  0.00000000E+00  0.00000000E+00
  0.00000000E+00  0.00000000E+00  0.00000000E+00
  0.00000000E+00  0.00000000E+00  0.00000000E+00
  0.00000000E+00  0.00000000E+00  0.00000000E+00
  0.00000000E+00  0.00000000E+00  0.00000000E+00
  0.00000000E+00  0.00000000E+00  0.00000000E+00
