# Supplementary material for: Origins of fast diffusion of water dimers on surfaces
Source: Nat Commun. 2020 Apr 3;11:1689. doi: 10.1038/s41467-020-15377-8 (PMC7125088; doi:10.1038/s41467-020-15377-8)
Supplement: Supplementary file 2 — Source Data [file 41467_2020_15377_MOESM2_ESM.zip › water-surface_geos/Al/100/CONTCAR_MONO_IS]

Al  H  O                                
   1.00000000000000     
    11.4551298552220704    0.0000000000000000    0.0000000000000000
     0.0000000000000000   11.4551298552220704    0.0000000000000000
     0.0000000000000000    0.0000000000000000   20.0749999999999993
   Al   H    O 
    64     2     1
Selective dynamics
Direct
  0.1250000000000000  0.1250000000000000  0.0000000000000000   F   F   F
  0.3750000000000000  0.1250000000000000  0.0000000000000000   F   F   F
  0.6250000000000000  0.1250000000000000  0.0000000000000000   F   F   F
  0.8750000000000000  0.1250000000000000  0.0000000000000000   F   F   F
  0.1250000000000000  0.3750000000000000  0.0000000000000000   F   F   F
  0.3750000000000000  0.3750000000000000  0.0000000000000000   F   F   F
  0.6250000000000000  0.3750000000000000  0.0000000000000000   F   F   F
  0.8750000000000000  0.3750000000000000  0.0000000000000000   F   F   F
  0.1250000000000000  0.6250000000000000  0.0000000000000000   F   F   F
  0.3750000000000000  0.6250000000000000  0.0000000000000000   F   F   F
  0.6250000000000000  0.6250000000000000  0.0000000000000000   F   F   F
  0.8750000000000000  0.6250000000000000  0.0000000000000000   F   F   F
  0.1250000000000000  0.8750000000000000  0.0000000000000000   F   F   F
  0.3750000000000000  0.8750000000000000  0.0000000000000000   F   F   F
  0.6250000000000000  0.8750000000000000  0.0000000000000000   F   F   F
  0.8750000000000000  0.8750000000000000  0.0000000000000000   F   F   F
  0.0000000000000000  0.0000000000000000  0.1008717310087164   F   F   F
  0.2500000000000000  0.0000000000000000  0.1008717310087164   F   F   F
  0.5000000000000000  0.0000000000000000  0.1008717310087164   F   F   F
  0.7500000000000000  0.0000000000000000  0.1008717310087164   F   F   F
  0.0000000000000000  0.2500000000000000  0.1008717310087164   F   F   F
  0.2500000000000000  0.2500000000000000  0.1008717310087164   F   F   F
  0.5000000000000000  0.2500000000000000  0.1008717310087164   F   F   F
  0.7500000000000000  0.2500000000000000  0.1008717310087164   F   F   F
  0.0000000000000000  0.5000000000000000  0.1008717310087164   F   F   F
  0.2500000000000000  0.5000000000000000  0.1008717310087164   F   F   F
  0.5000000000000000  0.5000000000000000  0.1008717310087164   F   F   F
  0.7500000000000000  0.5000000000000000  0.1008717310087164   F   F   F
  0.0000000000000000  0.7500000000000000  0.1008717310087164   F   F   F
  0.2500000000000000  0.7500000000000000  0.1008717310087164   F   F   F
  0.5000000000000000  0.7500000000000000  0.1008717310087164   F   F   F
  0.7500000000000000  0.7500000000000000  0.1008717310087164   F   F   F
  0.1250000000000000  0.1250000000000000  0.2017196406228194   F   F   F
  0.3750000000000000  0.1250000000000000  0.2017196406228194   F   F   F
  0.6250000000000000  0.1250000000000000  0.2017196406228194   F   F   F
  0.8750000000000000  0.1250000000000000  0.2017196406228194   F   F   F
  0.1250000000000000  0.3750000000000000  0.2017196406228194   F   F   F
  0.3750000000000000  0.3750000000000000  0.2017196406228194   F   F   F
  0.6250000000000000  0.3750000000000000  0.2017196406228194   F   F   F
  0.8750000000000000  0.3750000000000000  0.2017196406228194   F   F   F
  0.1250000000000000  0.6250000000000000  0.2017196406228194   F   F   F
  0.3750000000000000  0.6250000000000000  0.2017196406228194   F   F   F
  0.6250000000000000  0.6250000000000000  0.2017196406228194   F   F   F
  0.8750000000000000  0.6250000000000000  0.2017196406228194   F   F   F
  0.1250000000000000  0.8750000000000000  0.2017196406228194   F   F   F
  0.3750000000000000  0.8750000000000000  0.2017196406228194   F   F   F
  0.6250000000000000  0.8750000000000000  0.2017196406228194   F   F   F
  0.8750000000000000  0.8750000000000000  0.2017196406228194   F   F   F
  0.0000000000000000  0.0000000000000000  0.3047703622048630   F   F   F
  0.2500000000000000  0.0000000000000000  0.3047703622048630   F   F   F
  0.5000000000000000  0.0000000000000000  0.3047703622048630   F   F   F
  0.7500000000000000  0.0000000000000000  0.3047703622048630   F   F   F
  0.0000000000000000  0.2500000000000000  0.3047703622048630   F   F   F
  0.2500000000000000  0.2500000000000000  0.3047703622048630   F   F   F
  0.5000000000000000  0.2500000000000000  0.3047703622048630   F   F   F
  0.7500000000000000  0.2500000000000000  0.3047703622048630   F   F   F
  0.0000000000000000  0.5000000000000000  0.3047703622048630   F   F   F
  0.2500000000000000  0.5000000000000000  0.3047703622048630   F   F   F
  0.5000000000000000  0.5000000000000000  0.3047703622048630   F   F   F
  0.7500000000000000  0.5000000000000000  0.3047703622048630   F   F   F
  0.0000000000000000  0.7500000000000000  0.3047703622048630   F   F   F
  0.2500000000000000  0.7500000000000000  0.3047703622048630   F   F   F
  0.5000000000000000  0.7500000000000000  0.3047703622048630   F   F   F
  0.7500000000000000  0.7500000000000000  0.3047703622048630   F   F   F
  0.2410518774425864  0.3335322143990360  0.4272622018405680   T   T   T
  0.1738902018989708  0.2130229297543828  0.4277800366999439   T   T   T
  0.2449440390403642  0.2521465268597849  0.4118283981763979   T   T   T
 
  0.00000000E+00  0.00000000E+00  0.00000000E+00
  0.00000000E+00  0.00000000E+00  0.00000000E+00
  0.00000000E+00  0.00000000E+00  0.00000000E+00
  0.00000000E+00  0.00000000E+00  0.00000000E+00
  0.00000000E+00  0.00000000E+00  0.00000000E+00
  0.00000000E+00  0.00000000E+00  0.00000000E+00
  0.00000000E+00  0.00000000E+00  0.00000000E+00
  0.00000000E+00  0.00000000E+00  0.00000000E+00
  0.00000000E+00  0.00000000E+00  0.00000000E+00
  0.00000000E+00  0.00000000E+00  0.00000000E+00
  0.00000000E+00  0.00000000E+00  0.00000000E+00
  0.00000000E+00  0.00000000E+00  0.00000000E+00
  0.00000000E+00  0.00000000E+00  0.00000000E+00
  0.00000000E+00  0.00000000E+00  0.00000000E+00
  0.00000000E+00  0.00000000E+00  0.00000000E+00
  0.00000000E+00  0.00000000E+00  0.00000000E+00
  0.00000000E+00  0.00000000E+00  0.00000000E+00
  0.00000000E+00  0.00000000E+00  0.00000000E+00
  0.00000000E+00  0.00000000E+00  0.00000000E+00
  0.00000000E+00  0.00000000E+00  0.00000000E+00
  0.00000000E+00  0.00000000E+00  0.00000000E+00
  0.00000000E+00  0.00000000E+00  0.00000000E+00
  0.00000000E+00  0.00000000E+00  0.00000000E+00
  0.00000000E+00  0.00000000E+00  0.00000000E+00
  0.00000000E+00  0.00000000E+00  0.00000000E+00
  0.00000000E+00  0.00000000E+00  0.00000000E+00
  0.00000000E+00  0.00000000E+00  0.00000000E+00
  0.00000000E+00  0.00000000E+00  0.00000000E+00
  0.00000000E+00  0.00000000E+00  0.00000000E+00
  0.00000000E+00  0.00000000E+00  0.00000000E+00
  0.00000000E+00  0.00000000E+00  0.00000000E+00
  0.00000000E+00  0.00000000E+00  0.00000000E+00
  0.00000000E+00  0.00000000E+00  0.00000000E+00
  0.00000000E+00  0.00000000E+00  0.00000000E+00
  0.00000000E+00  0.00000000E+00  0.00000000E+00
  0.00000000E+00  0.00000000E+00  0.00000000E+00
  0.00000000E+00  0.00000000E+00  0.00000000E+00
  0.00000000E+00  0.00000000E+00  0.00000000E+00
  0.00000000E+00  0.00000000E+00  0.00000000E+00
  0.00000000E+00  0.00000000E+00  0.00000000E+00
  0.00000000E+00  0.00000000E+00  0.00000000E+00
  0.00000000E+00  0.00000000E+00  0.00000000E+00
  0.00000000E+00  0.00000000E+00  0.00000000E+00
  0.00000000E+00  0.00000000E+00  0.00000000E+00
  0.00000000E+00  0.00000000E+00  0.00000000E+00
  0.00000000E+00  0.00000000E+00  0.00000000E+00
  0.00000000E+00  0.00000000E+00  0.00000000E+00
  0.00000000E+00  0.00000000E+00  0.00000000E+00
  0.00000000E+00  0.00000000E+00  0.00000000E+00
  0.00000000E+00  0.00000000E+00  0.00000000E+00
  0.00000000E+00  0.00000000E+00  0.00000000E+00
  0.00000000E+00  0.00000000E+00  0.00000000E+00
  0.00000000E+00  0.00000000E+00  0.00000000E+00
  0.00000000E+00  0.00000000E+00  0.00000000E+00
  0.00000000E+00  0.00000000E+00  0.00000000E+00
  0.00000000E+00  0.00000000E+00  0.00000000E+00
  0.00000000E+00  0.00000000E+00  0.00000000E+00
  0.00000000E+00  0.00000000E+00  0.00000000E+00
  0.00000000E+00  0.00000000E+00  0.00000000E+00
  0.00000000E+00  0.00000000E+00  0.00000000E+00
  0.00000000E+00  0.00000000E+00  0.00000000E+00
  0.00000000E+00  0.00000000E+00  0.00000000E+00
  0.00000000E+00  0.00000000E+00  0.00000000E+00
  0.00000000E+00  0.00000000E+00  0.00000000E+00
  0.00000000E+00  0.00000000E+00  0.00000000E+00
  0.00000000E+00  0.00000000E+00  0.00000000E+00
  0.00000000E+00  0.00000000E+00  0.00000000E+00
