# Supplementary material for: Origins of fast diffusion of water dimers on surfaces
Source: Nat Commun. 2020 Apr 3;11:1689. doi: 10.1038/s41467-020-15377-8 (PMC7125088; doi:10.1038/s41467-020-15377-8)
Supplement: Supplementary file 2 — Source Data [file 41467_2020_15377_MOESM2_ESM.zip › water-surface_geos/Al/111/CONTCAR_DIMER_IS]

Al  H  O                                
   1.00000000000000     
    11.4551298552220704    0.0000000000000000    0.0000000000000000
     5.7275649276110352    9.9204334582718694    0.0000000000000000
     0.0000000000000000    0.0000000000000000   21.0148057706539539
   Al   H    O 
    64     4     2
Selective dynamics
Direct
  0.0000000000000000  0.0000000000000000  0.0000000000000000   F   F   F
  0.2500000000000000  0.0000000000000000  0.0000000000000000   F   F   F
  0.5000000000000000  0.0000000000000000  0.0000000000000000   F   F   F
  0.7500000000000000  0.0000000000000000  0.0000000000000000   F   F   F
  0.0000000000000000  0.2500000000000000  0.0000000000000000   F   F   F
  0.2500000000000000  0.2500000000000000  0.0000000000000000   F   F   F
  0.5000000000000000  0.2500000000000000  0.0000000000000000   F   F   F
  0.7500000000000000  0.2500000000000000  0.0000000000000000   F   F   F
  0.0000000000000000  0.5000000000000000  0.0000000000000000   F   F   F
  0.2500000000000000  0.5000000000000000  0.0000000000000000   F   F   F
  0.5000000000000000  0.5000000000000000  0.0000000000000000   F   F   F
  0.7500000000000000  0.5000000000000000  0.0000000000000000   F   F   F
  0.0000000000000000  0.7500000000000000  0.0000000000000000   F   F   F
  0.2500000000000000  0.7500000000000000  0.0000000000000000   F   F   F
  0.5000000000000000  0.7500000000000000  0.0000000000000000   F   F   F
  0.7500000000000000  0.7500000000000000  0.0000000000000000   F   F   F
  0.0833333333333357  0.0833333333333357  0.1112676755491719   F   F   F
  0.3333333333333357  0.0833333333333357  0.1112676755491719   F   F   F
  0.5833333333333357  0.0833333333333357  0.1112676755491719   F   F   F
  0.8333333333333357  0.0833333333333357  0.1112676755491719   F   F   F
  0.0833333333333357  0.3333333333333357  0.1112676755491719   F   F   F
  0.3333333333333357  0.3333333333333357  0.1112676755491719   F   F   F
  0.5833333333333357  0.3333333333333357  0.1112676755491719   F   F   F
  0.8333333333333357  0.3333333333333357  0.1112676755491719   F   F   F
  0.0833333333333357  0.5833333333333357  0.1112676755491719   F   F   F
  0.3333333333333357  0.5833333333333357  0.1112676755491719   F   F   F
  0.5833333333333357  0.5833333333333357  0.1112676755491719   F   F   F
  0.8333333333333357  0.5833333333333357  0.1112676755491719   F   F   F
  0.0833333333333357  0.8333333333333357  0.1112676755491719   F   F   F
  0.3333333333333357  0.8333333333333357  0.1112676755491719   F   F   F
  0.5833333333333357  0.8333333333333357  0.1112676755491719   F   F   F
  0.8333333333333357  0.8333333333333357  0.1112676755491719   F   F   F
  0.9166666666666643  0.1666666666666643  0.2206473558025408   F   F   F
  0.1666666666666643  0.1666666666666643  0.2206473558025408   F   F   F
  0.4166666666666643  0.1666666666666643  0.2206473558025408   F   F   F
  0.6666666666666643  0.1666666666666643  0.2206473558025408   F   F   F
  0.9166666666666643  0.4166666666666643  0.2206473558025408   F   F   F
  0.1666666666666643  0.4166666666666643  0.2206473558025408   F   F   F
  0.4166666666666643  0.4166666666666643  0.2206473558025408   F   F   F
  0.6666666666666643  0.4166666666666643  0.2206473558025408   F   F   F
  0.9166666666666643  0.6666666666666643  0.2206473558025408   F   F   F
  0.1666666666666643  0.6666666666666643  0.2206473558025408   F   F   F
  0.4166666666666643  0.6666666666666643  0.2206473558025408   F   F   F
  0.6666666666666643  0.6666666666666643  0.2206473558025408   F   F   F
  0.9166666666666643  0.9166666666666643  0.2206473558025408   F   F   F
  0.1666666666666643  0.9166666666666643  0.2206473558025408   F   F   F
  0.4166666666666643  0.9166666666666643  0.2206473558025408   F   F   F
  0.6666666666666643  0.9166666666666643  0.2206473558025408   F   F   F
  0.0000000000000000  0.0000000000000000  0.3328690192299817   F   F   F
  0.2500000000000000  0.0000000000000000  0.3328690192299817   F   F   F
  0.5000000000000000  0.0000000000000000  0.3328690192299817   F   F   F
  0.7500000000000000  0.0000000000000000  0.3328690192299817   F   F   F
  0.0000000000000000  0.2500000000000000  0.3328690192299817   F   F   F
  0.2500000000000000  0.2500000000000000  0.3328690192299817   F   F   F
  0.5000000000000000  0.2500000000000000  0.3328690192299817   F   F   F
  0.7500000000000000  0.2500000000000000  0.3328690192299817   F   F   F
  0.0000000000000000  0.5000000000000000  0.3328690192299817   F   F   F
  0.2500000000000000  0.5000000000000000  0.3328690192299817   F   F   F
  0.5000000000000000  0.5000000000000000  0.3328690192299817   F   F   F
  0.7500000000000000  0.5000000000000000  0.3328690192299817   F   F   F
  0.0000000000000000  0.7500000000000000  0.3328690192299817   F   F   F
  0.2500000000000000  0.7500000000000000  0.3328690192299817   F   F   F
  0.5000000000000000  0.7500000000000000  0.3328690192299817   F   F   F
  0.7500000000000000  0.7500000000000000  0.3328690192299817   F   F   F
  0.3106443247053016  0.4762177828199754  0.4828893005779394   T   T   T
  0.1595212148533251  0.5500590405643644  0.4646538445801693   T   T   T
  0.1928909674482579  0.2249537707569438  0.4516873454906009   T   T   T
  0.2439830688100923  0.3328895637700263  0.4541869401679644   T   T   T
  0.2280032322705693  0.4721890040823924  0.4886125033826035   T   T   T
  0.2545248311422246  0.2499901757629944  0.4318593687489928   T   T   T
 
  0.00000000E+00  0.00000000E+00  0.00000000E+00
  0.00000000E+00  0.00000000E+00  0.00000000E+00
  0.00000000E+00  0.00000000E+00  0.00000000E+00
  0.00000000E+00  0.00000000E+00  0.00000000E+00
  0.00000000E+00  0.00000000E+00  0.00000000E+00
  0.00000000E+00  0.00000000E+00  0.00000000E+00
  0.00000000E+00  0.00000000E+00  0.00000000E+00
  0.00000000E+00  0.00000000E+00  0.00000000E+00
  0.00000000E+00  0.00000000E+00  0.00000000E+00
  0.00000000E+00  0.00000000E+00  0.00000000E+00
  0.00000000E+00  0.00000000E+00  0.00000000E+00
  0.00000000E+00  0.00000000E+00  0.00000000E+00
  0.00000000E+00  0.00000000E+00  0.00000000E+00
  0.00000000E+00  0.00000000E+00  0.00000000E+00
  0.00000000E+00  0.00000000E+00  0.00000000E+00
  0.00000000E+00  0.00000000E+00  0.00000000E+00
  0.00000000E+00  0.00000000E+00  0.00000000E+00
  0.00000000E+00  0.00000000E+00  0.00000000E+00
  0.00000000E+00  0.00000000E+00  0.00000000E+00
  0.00000000E+00  0.00000000E+00  0.00000000E+00
  0.00000000E+00  0.00000000E+00  0.00000000E+00
  0.00000000E+00  0.00000000E+00  0.00000000E+00
  0.00000000E+00  0.00000000E+00  0.00000000E+00
  0.00000000E+00  0.00000000E+00  0.00000000E+00
  0.00000000E+00  0.00000000E+00  0.00000000E+00
  0.00000000E+00  0.00000000E+00  0.00000000E+00
  0.00000000E+00  0.00000000E+00  0.00000000E+00
  0.00000000E+00  0.00000000E+00  0.00000000E+00
  0.00000000E+00  0.00000000E+00  0.00000000E+00
  0.00000000E+00  0.00000000E+00  0.00000000E+00
  0.00000000E+00  0.00000000E+00  0.00000000E+00
  0.00000000E+00  0.00000000E+00  0.00000000E+00
  0.00000000E+00  0.00000000E+00  0.00000000E+00
  0.00000000E+00  0.00000000E+00  0.00000000E+00
  0.00000000E+00  0.00000000E+00  0.00000000E+00
  0.00000000E+00  0.00000000E+00  0.00000000E+00
  0.00000000E+00  0.00000000E+00  0.00000000E+00
  0.00000000E+00  0.00000000E+00  0.00000000E+00
  0.00000000E+00  0.00000000E+00  0.00000000E+00
  0.00000000E+00  0.00000000E+00  0.00000000E+00
  0.00000000E+00  0.00000000E+00  0.00000000E+00
  0.00000000E+00  0.00000000E+00  0.00000000E+00
  0.00000000E+00  0.00000000E+00  0.00000000E+00
  0.00000000E+00  0.00000000E+00  0.00000000E+00
  0.00000000E+00  0.00000000E+00  0.00000000E+00
  0.00000000E+00  0.00000000E+00  0.00000000E+00
  0.00000000E+00  0.00000000E+00  0.00000000E+00
  0.00000000E+00  0.00000000E+00  0.00000000E+00
  0.00000000E+00  0.00000000E+00  0.00000000E+00
  0.00000000E+00  0.00000000E+00  0.00000000E+00
  0.00000000E+00  0.00000000E+00  0.00000000E+00
  0.00000000E+00  0.00000000E+00  0.00000000E+00
  0.00000000E+00  0.00000000E+00  0.00000000E+00
  0.00000000E+00  0.00000000E+00  0.00000000E+00
  0.00000000E+00  0.00000000E+00  0.00000000E+00
  0.00000000E+00  0.00000000E+00  0.00000000E+00
  0.00000000E+00  0.00000000E+00  0.00000000E+00
  0.00000000E+00  0.00000000E+00  0.00000000E+00
  0.00000000E+00  0.00000000E+00  0.00000000E+00
  0.00000000E+00  0.00000000E+00  0.00000000E+00
  0.00000000E+00  0.00000000E+00  0.00000000E+00
  0.00000000E+00  0.00000000E+00  0.00000000E+00
  0.00000000E+00  0.00000000E+00  0.00000000E+00
  0.00000000E+00  0.00000000E+00  0.00000000E+00
  0.00000000E+00  0.00000000E+00  0.00000000E+00
  0.00000000E+00  0.00000000E+00  0.00000000E+00
  0.00000000E+00  0.00000000E+00  0.00000000E+00
  0.00000000E+00  0.00000000E+00  0.00000000E+00
  0.00000000E+00  0.00000000E+00  0.00000000E+00
  0.00000000E+00  0.00000000E+00  0.00000000E+00
