# Supplementary material for: Origins of fast diffusion of water dimers on surfaces
Source: Nat Commun. 2020 Apr 3;11:1689. doi: 10.1038/s41467-020-15377-8 (PMC7125088; doi:10.1038/s41467-020-15377-8)
Supplement: Supplementary file 2 — Source Data [file 41467_2020_15377_MOESM2_ESM.zip › water-surface_geos/Al/111/CONTCAR_MONO_IS]

Al  H  O                                
   1.00000000000000     
    11.4551298552220704    0.0000000000000000    0.0000000000000000
     5.7275649276110352    9.9204334582718694    0.0000000000000000
     0.0000000000000000    0.0000000000000000   21.0148057706539539
   Al   H    O 
    64     2     1
Selective dynamics
Direct
  0.0000000000000000  0.0000000000000000  0.0000000000000000   F   F   F
  0.2500000000000000  0.0000000000000000  0.0000000000000000   F   F   F
  0.5000000000000000  0.0000000000000000  0.0000000000000000   F   F   F
  0.7500000000000000  0.0000000000000000  0.0000000000000000   F   F   F
  0.0000000000000000  0.2500000000000000  0.0000000000000000   F   F   F
  0.2500000000000000  0.2500000000000000  0.0000000000000000   F   F   F
  0.5000000000000000  0.2500000000000000  0.0000000000000000   F   F   F
  0.7500000000000000  0.2500000000000000  0.0000000000000000   F   F   F
  0.0000000000000000  0.5000000000000000  0.0000000000000000   F   F   F
  0.2500000000000000  0.5000000000000000  0.0000000000000000   F   F   F
  0.5000000000000000  0.5000000000000000  0.0000000000000000   F   F   F
  0.7500000000000000  0.5000000000000000  0.0000000000000000   F   F   F
  0.0000000000000000  0.7500000000000000  0.0000000000000000   F   F   F
  0.2500000000000000  0.7500000000000000  0.0000000000000000   F   F   F
  0.5000000000000000  0.7500000000000000  0.0000000000000000   F   F   F
  0.7500000000000000  0.7500000000000000  0.0000000000000000   F   F   F
  0.0833333333333357  0.0833333333333357  0.1112676755491719   F   F   F
  0.3333333333333357  0.0833333333333357  0.1112676755491719   F   F   F
  0.5833333333333357  0.0833333333333357  0.1112676755491719   F   F   F
  0.8333333333333357  0.0833333333333357  0.1112676755491719   F   F   F
  0.0833333333333357  0.3333333333333357  0.1112676755491719   F   F   F
  0.3333333333333357  0.3333333333333357  0.1112676755491719   F   F   F
  0.5833333333333357  0.3333333333333357  0.1112676755491719   F   F   F
  0.8333333333333357  0.3333333333333357  0.1112676755491719   F   F   F
  0.0833333333333357  0.5833333333333357  0.1112676755491719   F   F   F
  0.3333333333333357  0.5833333333333357  0.1112676755491719   F   F   F
  0.5833333333333357  0.5833333333333357  0.1112676755491719   F   F   F
  0.8333333333333357  0.5833333333333357  0.1112676755491719   F   F   F
  0.0833333333333357  0.8333333333333357  0.1112676755491719   F   F   F
  0.3333333333333357  0.8333333333333357  0.1112676755491719   F   F   F
  0.5833333333333357  0.8333333333333357  0.1112676755491719   F   F   F
  0.8333333333333357  0.8333333333333357  0.1112676755491719   F   F   F
  0.9166666666666643  0.1666666666666643  0.2206473558025408   F   F   F
  0.1666666666666643  0.1666666666666643  0.2206473558025408   F   F   F
  0.4166666666666643  0.1666666666666643  0.2206473558025408   F   F   F
  0.6666666666666643  0.1666666666666643  0.2206473558025408   F   F   F
  0.9166666666666643  0.4166666666666643  0.2206473558025408   F   F   F
  0.1666666666666643  0.4166666666666643  0.2206473558025408   F   F   F
  0.4166666666666643  0.4166666666666643  0.2206473558025408   F   F   F
  0.6666666666666643  0.4166666666666643  0.2206473558025408   F   F   F
  0.9166666666666643  0.6666666666666643  0.2206473558025408   F   F   F
  0.1666666666666643  0.6666666666666643  0.2206473558025408   F   F   F
  0.4166666666666643  0.6666666666666643  0.2206473558025408   F   F   F
  0.6666666666666643  0.6666666666666643  0.2206473558025408   F   F   F
  0.9166666666666643  0.9166666666666643  0.2206473558025408   F   F   F
  0.1666666666666643  0.9166666666666643  0.2206473558025408   F   F   F
  0.4166666666666643  0.9166666666666643  0.2206473558025408   F   F   F
  0.6666666666666643  0.9166666666666643  0.2206473558025408   F   F   F
  0.0000000000000000  0.0000000000000000  0.3328690192299817   F   F   F
  0.2500000000000000  0.0000000000000000  0.3328690192299817   F   F   F
  0.5000000000000000  0.0000000000000000  0.3328690192299817   F   F   F
  0.7500000000000000  0.0000000000000000  0.3328690192299817   F   F   F
  0.0000000000000000  0.2500000000000000  0.3328690192299817   F   F   F
  0.2500000000000000  0.2500000000000000  0.3328690192299817   F   F   F
  0.5000000000000000  0.2500000000000000  0.3328690192299817   F   F   F
  0.7500000000000000  0.2500000000000000  0.3328690192299817   F   F   F
  0.0000000000000000  0.5000000000000000  0.3328690192299817   F   F   F
  0.2500000000000000  0.5000000000000000  0.3328690192299817   F   F   F
  0.5000000000000000  0.5000000000000000  0.3328690192299817   F   F   F
  0.7500000000000000  0.5000000000000000  0.3328690192299817   F   F   F
  0.0000000000000000  0.7500000000000000  0.3328690192299817   F   F   F
  0.2500000000000000  0.7500000000000000  0.3328690192299817   F   F   F
  0.5000000000000000  0.7500000000000000  0.3328690192299817   F   F   F
  0.7500000000000000  0.7500000000000000  0.3328690192299817   F   F   F
  0.1968694906435381  0.3445404848677509  0.4521920906211365   T   T   T
  0.1990448747604456  0.2060324097989495  0.4521251212982381   T   T   T
  0.2485364997305981  0.2506247402644630  0.4375774151435604   T   T   T
 
  0.00000000E+00  0.00000000E+00  0.00000000E+00
  0.00000000E+00  0.00000000E+00  0.00000000E+00
  0.00000000E+00  0.00000000E+00  0.00000000E+00
  0.00000000E+00  0.00000000E+00  0.00000000E+00
  0.00000000E+00  0.00000000E+00  0.00000000E+00
  0.00000000E+00  0.00000000E+00  0.00000000E+00
  0.00000000E+00  0.00000000E+00  0.00000000E+00
  0.00000000E+00  0.00000000E+00  0.00000000E+00
  0.00000000E+00  0.00000000E+00  0.00000000E+00
  0.00000000E+00  0.00000000E+00  0.00000000E+00
  0.00000000E+00  0.00000000E+00  0.00000000E+00
  0.00000000E+00  0.00000000E+00  0.00000000E+00
  0.00000000E+00  0.00000000E+00  0.00000000E+00
  0.00000000E+00  0.00000000E+00  0.00000000E+00
  0.00000000E+00  0.00000000E+00  0.00000000E+00
  0.00000000E+00  0.00000000E+00  0.00000000E+00
  0.00000000E+00  0.00000000E+00  0.00000000E+00
  0.00000000E+00  0.00000000E+00  0.00000000E+00
  0.00000000E+00  0.00000000E+00  0.00000000E+00
  0.00000000E+00  0.00000000E+00  0.00000000E+00
  0.00000000E+00  0.00000000E+00  0.00000000E+00
  0.00000000E+00  0.00000000E+00  0.00000000E+00
  0.00000000E+00  0.00000000E+00  0.00000000E+00
  0.00000000E+00  0.00000000E+00  0.00000000E+00
  0.00000000E+00  0.00000000E+00  0.00000000E+00
  0.00000000E+00  0.00000000E+00  0.00000000E+00
  0.00000000E+00  0.00000000E+00  0.00000000E+00
  0.00000000E+00  0.00000000E+00  0.00000000E+00
  0.00000000E+00  0.00000000E+00  0.00000000E+00
  0.00000000E+00  0.00000000E+00  0.00000000E+00
  0.00000000E+00  0.00000000E+00  0.00000000E+00
  0.00000000E+00  0.00000000E+00  0.00000000E+00
  0.00000000E+00  0.00000000E+00  0.00000000E+00
  0.00000000E+00  0.00000000E+00  0.00000000E+00
  0.00000000E+00  0.00000000E+00  0.00000000E+00
  0.00000000E+00  0.00000000E+00  0.00000000E+00
  0.00000000E+00  0.00000000E+00  0.00000000E+00
  0.00000000E+00  0.00000000E+00  0.00000000E+00
  0.00000000E+00  0.00000000E+00  0.00000000E+00
  0.00000000E+00  0.00000000E+00  0.00000000E+00
  0.00000000E+00  0.00000000E+00  0.00000000E+00
  0.00000000E+00  0.00000000E+00  0.00000000E+00
  0.00000000E+00  0.00000000E+00  0.00000000E+00
  0.00000000E+00  0.00000000E+00  0.00000000E+00
  0.00000000E+00  0.00000000E+00  0.00000000E+00
  0.00000000E+00  0.00000000E+00  0.00000000E+00
  0.00000000E+00  0.00000000E+00  0.00000000E+00
  0.00000000E+00  0.00000000E+00  0.00000000E+00
  0.00000000E+00  0.00000000E+00  0.00000000E+00
  0.00000000E+00  0.00000000E+00  0.00000000E+00
  0.00000000E+00  0.00000000E+00  0.00000000E+00
  0.00000000E+00  0.00000000E+00  0.00000000E+00
  0.00000000E+00  0.00000000E+00  0.00000000E+00
  0.00000000E+00  0.00000000E+00  0.00000000E+00
  0.00000000E+00  0.00000000E+00  0.00000000E+00
  0.00000000E+00  0.00000000E+00  0.00000000E+00
  0.00000000E+00  0.00000000E+00  0.00000000E+00
  0.00000000E+00  0.00000000E+00  0.00000000E+00
  0.00000000E+00  0.00000000E+00  0.00000000E+00
  0.00000000E+00  0.00000000E+00  0.00000000E+00
  0.00000000E+00  0.00000000E+00  0.00000000E+00
  0.00000000E+00  0.00000000E+00  0.00000000E+00
  0.00000000E+00  0.00000000E+00  0.00000000E+00
  0.00000000E+00  0.00000000E+00  0.00000000E+00
  0.00000000E+00  0.00000000E+00  0.00000000E+00
  0.00000000E+00  0.00000000E+00  0.00000000E+00
  0.00000000E+00  0.00000000E+00  0.00000000E+00
