# Supplementary material for: Origins of fast diffusion of water dimers on surfaces
Source: Nat Commun. 2020 Apr 3;11:1689. doi: 10.1038/s41467-020-15377-8 (PMC7125088; doi:10.1038/s41467-020-15377-8)
Supplement: Supplementary file 2 — Source Data [file 41467_2020_15377_MOESM2_ESM.zip › water-surface_geos/Cu/CONTCAR_DIMER_IS]

Cu  H  O                                
   1.00000000000000     
    10.2671904628286708    0.0000000000000000    0.0000000000000000
     5.1335952314143354    8.8916477663029347    0.0000000000000000
     0.0000000000000000    0.0000000000000000   20.2873444314750273
   Cu   H    O 
    64     4     2
Selective dynamics
Direct
  0.0000000000000000  0.0000000000000000  0.3450426951464252   F   F   F
  0.2500000000000000  0.0000000000000000  0.3450426951464252   F   F   F
  0.5000000000000000  0.0000000000000000  0.3450426951464252   F   F   F
  0.7500000000000000  0.0000000000000000  0.3450426951464252   F   F   F
  0.0000000000000000  0.2500000000000000  0.3450426951464252   F   F   F
  0.2500000000000000  0.2500000000000000  0.3450426951464252   F   F   F
  0.5000000000000000  0.2500000000000000  0.3450426951464252   F   F   F
  0.7500000000000000  0.2500000000000000  0.3450426951464252   F   F   F
  0.0000000000000000  0.5000000000000000  0.3450426951464252   F   F   F
  0.2500000000000000  0.5000000000000000  0.3450426951464252   F   F   F
  0.5000000000000000  0.5000000000000000  0.3450426951464252   F   F   F
  0.7500000000000000  0.5000000000000000  0.3450426951464252   F   F   F
  0.0000000000000000  0.7500000000000000  0.3450426951464252   F   F   F
  0.2500000000000000  0.7500000000000000  0.3450426951464252   F   F   F
  0.5000000000000000  0.7500000000000000  0.3450426951464252   F   F   F
  0.7500000000000000  0.7500000000000000  0.3450426951464252   F   F   F
  0.0833333333333357  0.0833333333333357  0.4483475650488060   F   F   F
  0.3333333333333357  0.0833333333333357  0.4483475650488060   F   F   F
  0.5833333333333357  0.0833333333333357  0.4483475650488060   F   F   F
  0.8333333333333357  0.0833333333333357  0.4483475650488060   F   F   F
  0.0833333333333357  0.3333333333333357  0.4483475650488060   F   F   F
  0.3333333333333357  0.3333333333333357  0.4483475650488060   F   F   F
  0.5833333333333357  0.3333333333333357  0.4483475650488060   F   F   F
  0.8333333333333357  0.3333333333333357  0.4483475650488060   F   F   F
  0.0833333333333357  0.5833333333333357  0.4483475650488060   F   F   F
  0.3333333333333357  0.5833333333333357  0.4483475650488060   F   F   F
  0.5833333333333357  0.5833333333333357  0.4483475650488060   F   F   F
  0.8333333333333357  0.5833333333333357  0.4483475650488060   F   F   F
  0.0833333333333357  0.8333333333333357  0.4483475650488060   F   F   F
  0.3333333333333357  0.8333333333333357  0.4483475650488060   F   F   F
  0.5833333333333357  0.8333333333333357  0.4483475650488060   F   F   F
  0.8333333333333357  0.8333333333333357  0.4483475650488060   F   F   F
  0.9166666666666643  0.1666666666666643  0.5501231956246855   F   F   F
  0.1666666666666643  0.1666666666666643  0.5501231956246855   F   F   F
  0.4166666666666643  0.1666666666666643  0.5501231956246855   F   F   F
  0.6666666666666643  0.1666666666666643  0.5501231956246855   F   F   F
  0.9166666666666643  0.4166666666666643  0.5501231956246855   F   F   F
  0.1666666666666643  0.4166666666666643  0.5501231956246855   F   F   F
  0.4166666666666643  0.4166666666666643  0.5501231956246855   F   F   F
  0.6666666666666643  0.4166666666666643  0.5501231956246855   F   F   F
  0.9166666666666643  0.6666666666666643  0.5501231956246855   F   F   F
  0.1666666666666643  0.6666666666666643  0.5501231956246855   F   F   F
  0.4166666666666643  0.6666666666666643  0.5501231956246855   F   F   F
  0.6666666666666643  0.6666666666666643  0.5501231956246855   F   F   F
  0.9166666666666643  0.9166666666666643  0.5501231956246855   F   F   F
  0.1666666666666643  0.9166666666666643  0.5501231956246855   F   F   F
  0.4166666666666643  0.9166666666666643  0.5501231956246855   F   F   F
  0.6666666666666643  0.9166666666666643  0.5501231956246855   F   F   F
  0.0000000000000000  0.0000000000000000  0.6522835970383341   F   F   F
  0.2500000000000000  0.0000000000000000  0.6522835970383341   F   F   F
  0.5000000000000000  0.0000000000000000  0.6522835970383341   F   F   F
  0.7500000000000000  0.0000000000000000  0.6522835970383341   F   F   F
  0.0000000000000000  0.2500000000000000  0.6522835970383341   F   F   F
  0.2500000000000000  0.2500000000000000  0.6522835970383341   F   F   F
  0.5000000000000000  0.2500000000000000  0.6522835970383341   F   F   F
  0.7500000000000000  0.2500000000000000  0.6522835970383341   F   F   F
  0.0000000000000000  0.5000000000000000  0.6522835970383341   F   F   F
  0.2500000000000000  0.5000000000000000  0.6522835970383341   F   F   F
  0.5000000000000000  0.5000000000000000  0.6522835970383341   F   F   F
  0.7500000000000000  0.5000000000000000  0.6522835970383341   F   F   F
  0.0000000000000000  0.7500000000000000  0.6522835970383341   F   F   F
  0.2500000000000000  0.7500000000000000  0.6522835970383341   F   F   F
  0.5000000000000000  0.7500000000000000  0.6522835970383341   F   F   F
  0.7500000000000000  0.7500000000000000  0.6522835970383341   F   F   F
  0.3236797976271396  0.5144392430146224  0.7987010863741849   T   T   T
  0.1596718889264656  0.5991869293629678  0.7734879514753482   T   T   T
  0.1667307922381137  0.2436905031451963  0.7800876415793446   T   T   T
  0.2390070996325183  0.3486627587260308  0.7796950055735801   T   T   T
  0.2271855555558797  0.5182482503932193  0.8034448728767122   T   T   T
  0.2498561326789748  0.2529035988207725  0.7620923457247921   T   T   T
 
  0.00000000E+00  0.00000000E+00  0.00000000E+00
  0.00000000E+00  0.00000000E+00  0.00000000E+00
  0.00000000E+00  0.00000000E+00  0.00000000E+00
  0.00000000E+00  0.00000000E+00  0.00000000E+00
  0.00000000E+00  0.00000000E+00  0.00000000E+00
  0.00000000E+00  0.00000000E+00  0.00000000E+00
  0.00000000E+00  0.00000000E+00  0.00000000E+00
  0.00000000E+00  0.00000000E+00  0.00000000E+00
  0.00000000E+00  0.00000000E+00  0.00000000E+00
  0.00000000E+00  0.00000000E+00  0.00000000E+00
  0.00000000E+00  0.00000000E+00  0.00000000E+00
  0.00000000E+00  0.00000000E+00  0.00000000E+00
  0.00000000E+00  0.00000000E+00  0.00000000E+00
  0.00000000E+00  0.00000000E+00  0.00000000E+00
  0.00000000E+00  0.00000000E+00  0.00000000E+00
  0.00000000E+00  0.00000000E+00  0.00000000E+00
  0.00000000E+00  0.00000000E+00  0.00000000E+00
  0.00000000E+00  0.00000000E+00  0.00000000E+00
  0.00000000E+00  0.00000000E+00  0.00000000E+00
  0.00000000E+00  0.00000000E+00  0.00000000E+00
  0.00000000E+00  0.00000000E+00  0.00000000E+00
  0.00000000E+00  0.00000000E+00  0.00000000E+00
  0.00000000E+00  0.00000000E+00  0.00000000E+00
  0.00000000E+00  0.00000000E+00  0.00000000E+00
  0.00000000E+00  0.00000000E+00  0.00000000E+00
  0.00000000E+00  0.00000000E+00  0.00000000E+00
  0.00000000E+00  0.00000000E+00  0.00000000E+00
  0.00000000E+00  0.00000000E+00  0.00000000E+00
  0.00000000E+00  0.00000000E+00  0.00000000E+00
  0.00000000E+00  0.00000000E+00  0.00000000E+00
  0.00000000E+00  0.00000000E+00  0.00000000E+00
  0.00000000E+00  0.00000000E+00  0.00000000E+00
  0.00000000E+00  0.00000000E+00  0.00000000E+00
  0.00000000E+00  0.00000000E+00  0.00000000E+00
  0.00000000E+00  0.00000000E+00  0.00000000E+00
  0.00000000E+00  0.00000000E+00  0.00000000E+00
  0.00000000E+00  0.00000000E+00  0.00000000E+00
  0.00000000E+00  0.00000000E+00  0.00000000E+00
  0.00000000E+00  0.00000000E+00  0.00000000E+00
  0.00000000E+00  0.00000000E+00  0.00000000E+00
  0.00000000E+00  0.00000000E+00  0.00000000E+00
  0.00000000E+00  0.00000000E+00  0.00000000E+00
  0.00000000E+00  0.00000000E+00  0.00000000E+00
  0.00000000E+00  0.00000000E+00  0.00000000E+00
  0.00000000E+00  0.00000000E+00  0.00000000E+00
  0.00000000E+00  0.00000000E+00  0.00000000E+00
  0.00000000E+00  0.00000000E+00  0.00000000E+00
  0.00000000E+00  0.00000000E+00  0.00000000E+00
  0.00000000E+00  0.00000000E+00  0.00000000E+00
  0.00000000E+00  0.00000000E+00  0.00000000E+00
  0.00000000E+00  0.00000000E+00  0.00000000E+00
  0.00000000E+00  0.00000000E+00  0.00000000E+00
  0.00000000E+00  0.00000000E+00  0.00000000E+00
  0.00000000E+00  0.00000000E+00  0.00000000E+00
  0.00000000E+00  0.00000000E+00  0.00000000E+00
  0.00000000E+00  0.00000000E+00  0.00000000E+00
  0.00000000E+00  0.00000000E+00  0.00000000E+00
  0.00000000E+00  0.00000000E+00  0.00000000E+00
  0.00000000E+00  0.00000000E+00  0.00000000E+00
  0.00000000E+00  0.00000000E+00  0.00000000E+00
  0.00000000E+00  0.00000000E+00  0.00000000E+00
  0.00000000E+00  0.00000000E+00  0.00000000E+00
  0.00000000E+00  0.00000000E+00  0.00000000E+00
  0.00000000E+00  0.00000000E+00  0.00000000E+00
  0.00000000E+00  0.00000000E+00  0.00000000E+00
  0.00000000E+00  0.00000000E+00  0.00000000E+00
  0.00000000E+00  0.00000000E+00  0.00000000E+00
  0.00000000E+00  0.00000000E+00  0.00000000E+00
  0.00000000E+00  0.00000000E+00  0.00000000E+00
  0.00000000E+00  0.00000000E+00  0.00000000E+00
