# Supplementary material for: Origins of fast diffusion of water dimers on surfaces
Source: Nat Commun. 2020 Apr 3;11:1689. doi: 10.1038/s41467-020-15377-8 (PMC7125088; doi:10.1038/s41467-020-15377-8)
Supplement: Supplementary file 2 — Source Data [file 41467_2020_15377_MOESM2_ESM.zip › water-surface_geos/Cu/CONTCAR_MONO_IS]

Cu  H  O                                
   1.00000000000000     
    10.2671904628286708    0.0000000000000000    0.0000000000000000
     5.1335952314143354    8.8916477663029347    0.0000000000000000
     0.0000000000000000    0.0000000000000000   20.2873444314750273
   Cu   H    O 
    64     2     1
Selective dynamics
Direct
  0.0000000000000000  0.0000000000000000  0.0000000000000000   F   F   F
  0.2500000000000000  0.0000000000000000  0.0000000000000000   F   F   F
  0.5000000000000000  0.0000000000000000  0.0000000000000000   F   F   F
  0.7500000000000000  0.0000000000000000  0.0000000000000000   F   F   F
  0.0000000000000000  0.2500000000000000  0.0000000000000000   F   F   F
  0.2500000000000000  0.2500000000000000  0.0000000000000000   F   F   F
  0.5000000000000000  0.2500000000000000  0.0000000000000000   F   F   F
  0.7500000000000000  0.2500000000000000  0.0000000000000000   F   F   F
  0.0000000000000000  0.5000000000000000  0.0000000000000000   F   F   F
  0.2500000000000000  0.5000000000000000  0.0000000000000000   F   F   F
  0.5000000000000000  0.5000000000000000  0.0000000000000000   F   F   F
  0.7500000000000000  0.5000000000000000  0.0000000000000000   F   F   F
  0.0000000000000000  0.7500000000000000  0.0000000000000000   F   F   F
  0.2500000000000000  0.7500000000000000  0.0000000000000000   F   F   F
  0.5000000000000000  0.7500000000000000  0.0000000000000000   F   F   F
  0.7500000000000000  0.7500000000000000  0.0000000000000000   F   F   F
  0.0833333333333357  0.0833333333333357  0.1033048699023809   F   F   F
  0.3333333333333357  0.0833333333333357  0.1033048699023809   F   F   F
  0.5833333333333357  0.0833333333333357  0.1033048699023809   F   F   F
  0.8333333333333357  0.0833333333333357  0.1033048699023809   F   F   F
  0.0833333333333357  0.3333333333333357  0.1033048699023809   F   F   F
  0.3333333333333357  0.3333333333333357  0.1033048699023809   F   F   F
  0.5833333333333357  0.3333333333333357  0.1033048699023809   F   F   F
  0.8333333333333357  0.3333333333333357  0.1033048699023809   F   F   F
  0.0833333333333357  0.5833333333333357  0.1033048699023809   F   F   F
  0.3333333333333357  0.5833333333333357  0.1033048699023809   F   F   F
  0.5833333333333357  0.5833333333333357  0.1033048699023809   F   F   F
  0.8333333333333357  0.5833333333333357  0.1033048699023809   F   F   F
  0.0833333333333357  0.8333333333333357  0.1033048699023809   F   F   F
  0.3333333333333357  0.8333333333333357  0.1033048699023809   F   F   F
  0.5833333333333357  0.8333333333333357  0.1033048699023809   F   F   F
  0.8333333333333357  0.8333333333333357  0.1033048699023809   F   F   F
  0.9166666666666643  0.1666666666666643  0.2050805004782603   F   F   F
  0.1666666666666643  0.1666666666666643  0.2050805004782603   F   F   F
  0.4166666666666643  0.1666666666666643  0.2050805004782603   F   F   F
  0.6666666666666643  0.1666666666666643  0.2050805004782603   F   F   F
  0.9166666666666643  0.4166666666666643  0.2050805004782603   F   F   F
  0.1666666666666643  0.4166666666666643  0.2050805004782603   F   F   F
  0.4166666666666643  0.4166666666666643  0.2050805004782603   F   F   F
  0.6666666666666643  0.4166666666666643  0.2050805004782603   F   F   F
  0.9166666666666643  0.6666666666666643  0.2050805004782603   F   F   F
  0.1666666666666643  0.6666666666666643  0.2050805004782603   F   F   F
  0.4166666666666643  0.6666666666666643  0.2050805004782603   F   F   F
  0.6666666666666643  0.6666666666666643  0.2050805004782603   F   F   F
  0.9166666666666643  0.9166666666666643  0.2050805004782603   F   F   F
  0.1666666666666643  0.9166666666666643  0.2050805004782603   F   F   F
  0.4166666666666643  0.9166666666666643  0.2050805004782603   F   F   F
  0.6666666666666643  0.9166666666666643  0.2050805004782603   F   F   F
  0.0000000000000000  0.0000000000000000  0.3072409018919089   F   F   F
  0.2500000000000000  0.0000000000000000  0.3072409018919089   F   F   F
  0.5000000000000000  0.0000000000000000  0.3072409018919089   F   F   F
  0.7500000000000000  0.0000000000000000  0.3072409018919089   F   F   F
  0.0000000000000000  0.2500000000000000  0.3072409018919089   F   F   F
  0.2500000000000000  0.2500000000000000  0.3072409018919089   F   F   F
  0.5000000000000000  0.2500000000000000  0.3072409018919089   F   F   F
  0.7500000000000000  0.2500000000000000  0.3072409018919089   F   F   F
  0.0000000000000000  0.5000000000000000  0.3072409018919089   F   F   F
  0.2500000000000000  0.5000000000000000  0.3072409018919089   F   F   F
  0.5000000000000000  0.5000000000000000  0.3072409018919089   F   F   F
  0.7500000000000000  0.5000000000000000  0.3072409018919089   F   F   F
  0.0000000000000000  0.7500000000000000  0.3072409018919089   F   F   F
  0.2500000000000000  0.7500000000000000  0.3072409018919089   F   F   F
  0.5000000000000000  0.7500000000000000  0.3072409018919089   F   F   F
  0.7500000000000000  0.7500000000000000  0.3072409018919089   F   F   F
  0.1812178347688391  0.3592252819736433  0.4348012218863635   T   T   T
  0.1836113291440383  0.2065542423459489  0.4346195669986992   T   T   T
  0.2443177224564385  0.2527193915894707  0.4238563426310681   T   T   T
 
  0.00000000E+00  0.00000000E+00  0.00000000E+00
  0.00000000E+00  0.00000000E+00  0.00000000E+00
  0.00000000E+00  0.00000000E+00  0.00000000E+00
  0.00000000E+00  0.00000000E+00  0.00000000E+00
  0.00000000E+00  0.00000000E+00  0.00000000E+00
  0.00000000E+00  0.00000000E+00  0.00000000E+00
  0.00000000E+00  0.00000000E+00  0.00000000E+00
  0.00000000E+00  0.00000000E+00  0.00000000E+00
  0.00000000E+00  0.00000000E+00  0.00000000E+00
  0.00000000E+00  0.00000000E+00  0.00000000E+00
  0.00000000E+00  0.00000000E+00  0.00000000E+00
  0.00000000E+00  0.00000000E+00  0.00000000E+00
  0.00000000E+00  0.00000000E+00  0.00000000E+00
  0.00000000E+00  0.00000000E+00  0.00000000E+00
  0.00000000E+00  0.00000000E+00  0.00000000E+00
  0.00000000E+00  0.00000000E+00  0.00000000E+00
  0.00000000E+00  0.00000000E+00  0.00000000E+00
  0.00000000E+00  0.00000000E+00  0.00000000E+00
  0.00000000E+00  0.00000000E+00  0.00000000E+00
  0.00000000E+00  0.00000000E+00  0.00000000E+00
  0.00000000E+00  0.00000000E+00  0.00000000E+00
  0.00000000E+00  0.00000000E+00  0.00000000E+00
  0.00000000E+00  0.00000000E+00  0.00000000E+00
  0.00000000E+00  0.00000000E+00  0.00000000E+00
  0.00000000E+00  0.00000000E+00  0.00000000E+00
  0.00000000E+00  0.00000000E+00  0.00000000E+00
  0.00000000E+00  0.00000000E+00  0.00000000E+00
  0.00000000E+00  0.00000000E+00  0.00000000E+00
  0.00000000E+00  0.00000000E+00  0.00000000E+00
  0.00000000E+00  0.00000000E+00  0.00000000E+00
  0.00000000E+00  0.00000000E+00  0.00000000E+00
  0.00000000E+00  0.00000000E+00  0.00000000E+00
  0.00000000E+00  0.00000000E+00  0.00000000E+00
  0.00000000E+00  0.00000000E+00  0.00000000E+00
  0.00000000E+00  0.00000000E+00  0.00000000E+00
  0.00000000E+00  0.00000000E+00  0.00000000E+00
  0.00000000E+00  0.00000000E+00  0.00000000E+00
  0.00000000E+00  0.00000000E+00  0.00000000E+00
  0.00000000E+00  0.00000000E+00  0.00000000E+00
  0.00000000E+00  0.00000000E+00  0.00000000E+00
  0.00000000E+00  0.00000000E+00  0.00000000E+00
  0.00000000E+00  0.00000000E+00  0.00000000E+00
  0.00000000E+00  0.00000000E+00  0.00000000E+00
  0.00000000E+00  0.00000000E+00  0.00000000E+00
  0.00000000E+00  0.00000000E+00  0.00000000E+00
  0.00000000E+00  0.00000000E+00  0.00000000E+00
  0.00000000E+00  0.00000000E+00  0.00000000E+00
  0.00000000E+00  0.00000000E+00  0.00000000E+00
  0.00000000E+00  0.00000000E+00  0.00000000E+00
  0.00000000E+00  0.00000000E+00  0.00000000E+00
  0.00000000E+00  0.00000000E+00  0.00000000E+00
  0.00000000E+00  0.00000000E+00  0.00000000E+00
  0.00000000E+00  0.00000000E+00  0.00000000E+00
  0.00000000E+00  0.00000000E+00  0.00000000E+00
  0.00000000E+00  0.00000000E+00  0.00000000E+00
  0.00000000E+00  0.00000000E+00  0.00000000E+00
  0.00000000E+00  0.00000000E+00  0.00000000E+00
  0.00000000E+00  0.00000000E+00  0.00000000E+00
  0.00000000E+00  0.00000000E+00  0.00000000E+00
  0.00000000E+00  0.00000000E+00  0.00000000E+00
  0.00000000E+00  0.00000000E+00  0.00000000E+00
  0.00000000E+00  0.00000000E+00  0.00000000E+00
  0.00000000E+00  0.00000000E+00  0.00000000E+00
  0.00000000E+00  0.00000000E+00  0.00000000E+00
  0.00000000E+00  0.00000000E+00  0.00000000E+00
  0.00000000E+00  0.00000000E+00  0.00000000E+00
  0.00000000E+00  0.00000000E+00  0.00000000E+00
