# Supplementary material for: Origins of fast diffusion of water dimers on surfaces
Source: Nat Commun. 2020 Apr 3;11:1689. doi: 10.1038/s41467-020-15377-8 (PMC7125088; doi:10.1038/s41467-020-15377-8)
Supplement: Supplementary file 2 — Source Data [file 41467_2020_15377_MOESM2_ESM.zip › water-surface_geos/instanton_Pd/25K.xyz]

6
t = 0
H 6.665213008356360546713403891772 4.4965254037614741378092730883509 9.256978641769128657301735074725
H 5.7085246399699025587892720068339 5.7219614052593303910043687210418 9.4073870118004290219460017397068
H 3.1341575410757611663825628056657 2.5256636543619777057756436988711 9.3221736112263808848865664913319
H 4.4834125964224975646743587276433 3.3410292218649226825277764874045 9.353730785867869101934957143385
O 5.7226313348320578811012637743261 4.7462955156571497994377750728745 9.3532808688147959230718697654083
O 4.0900058200755973203399662452284 2.4633496461606703142876995116239 9.1337757291521644020804160390981
6
t = 1
H 6.6619495549093095121406804537401 4.4868378630465581835551347467117 9.2578859245705373837154184002429
H 5.7177427679747427902157141943462 5.7219754775107025679403704998549 9.4071381855430580287702468922362
H 3.133176550765024437339434371097 2.517104226570589631251095852349 9.3232356536584823913926811655983
H 4.4757883473008179819885299366433 3.3435473328714651053417128423462 9.3550676663513812059136398602277
O 5.7217053484500839388715576205868 4.7463280388759034877921294537373 9.3511600354447423910642100963742
O 4.0895390391655670470072436728515 2.4628698036558533956963401578832 9.1350508817817051010479190154001
6
t = 2
H 6.651241013270809965263197227614 4.4571267551441637877474022388924 9.2607755692116988655016029952094
H 5.7462091697816761737271917809267 5.7214218057561128105703573965002 9.4061195816211213838187177316286
H 3.1306920605400070378721011365997 2.490374295695866990740796609316 9.3263682928849132025561630143784
H 4.4517635642924151540000821114518 3.351271262593991551170802267734 9.3590689690492201435745300841518
O 5.7189283222692806063491843815427 4.7464975213185205404897715197876 9.3447533075020494663931458489969
O 4.0882488714781315408686168666463 2.4614966929487129831954916880932 9.1389392139508736079278605757281
6
t = 3
H 6.6301371030314522059256887587253 4.4059194169363600224187393905595 9.2659639811572365175607046694495
H 5.7960904462494617916945571778342 5.7183471919239456937589238805231 9.4038799723224286708500585518777
H 3.128198991434770093178485694807 2.4425025190673985697742409683997 9.3313419411290592364593976526521
H 4.4075944441432328702035192691255 3.3645064497723842222853818384465 9.3656163966515801888590431190096
O 5.714305061737261937082621443551 4.7470953900457519836209030472673 9.3340512520554650421900078072213
O 4.086272264393898012713179923594 2.4595274988882307454218789644074 9.1456433268450751938871690072119
6
t = 4
H 6.5931693332245160377169668208808 4.331742059807316636010909860488 9.2742293898806078544794218032621
H 5.8702783553869135602099049719982 5.7087358835149384361784541397355 9.3996600812957034065675543388352
H 3.129233767883310424195997256902 2.368740547778424243574590946082 9.3374737306721211638205204508267
H 4.3365359179537676936888601630926 3.3827410109496600654210851644166 9.374000169922727110360938240774
O 5.7079183198540794919040308741387 4.7485624694732528894292045151815 9.3192054584993169186191153130494
O 4.0839018890383034232627323945053 2.4573668316476195983000252454076 9.1553352220885013679207986569963
6
t = 5
H 6.5320892587621459668412171595264 4.2349804878465624469185968337115 9.2866093691376807583992558647878
H 5.9709847709054102438130939844996 5.6856353314826293399164569564164 9.392663551276649869237189705018
H 3.1408103478690616583435257780366 2.2643628677622582578976562217576 9.343587585350935142969319713302
H 4.2289380756393244453761326440144 3.40283234897878639202417616616 9.3820819565423629882161549176089
O 5.700227602136729743165233230684 4.7513733178426571512886766868178 9.3009186210130092575809612753801
O 4.0814549551907832736219461367 2.455873389774827497689102528966 9.1683327583073630506760309799574
6
t = 6
H 6.4363710025745231035898541449569 4.1208349129891779227818915387616 9.3043483283865970889792151865549
H 6.0965196734681637025232703308575 5.638956945050303204425290459767 9.3830355259286317703981694648974
H 3.1745031156708227726426230219658 2.1288824736468430209868074598489 9.3487266587120174676783790346235
H 4.0760818885414353829332867462654 3.4151376487136166915092871931847 9.3852882190778075255366275086999
O 5.6919384698621708906784988357686 4.7558177207789453788677747070324 9.2797194317014497499940262059681
O 4.0790958850027383419956095167436 2.4561272435714918138671691849595 9.1849638435948719461521250195801
6
t = 7
H 6.2966633097028319454580014280509 4.0024955619977173881807175348513 9.3277251299618502144994636182673
H 6.2376774013587024114713130984455 5.5580164931080036083699269511271 9.3724315089432828074222925351933
H 3.2432021724452937405658303759992 1.9727875895312463327968544035684 9.3531059631122701603089808486402
H 3.8813737285773908247676899918588 3.4017837867451099498339317506179 9.3778998420225416765561021747999
O 5.6841441305749755841247861098964 4.7618097292145540322394481336232 9.2562324248316194541530421702191
O 4.076436902551034968666954227956 2.4590224538296512335477927990723 9.2052810334559769245288407546468
6
t = 8
H 6.1127695516889355431544572638813 3.9013317422432058911851981974905 9.3533736473440907133181099197827
H 6.3764087269594416085283228312619 5.4380807878351049566845176741481 9.3632501997224739653802316752262
H 3.351455379461629746629114379175 1.8192430854571344234216212498723 9.3585934822217335948835170711391
H 3.6708612643775526684919441322563 3.3461753128390352429732956807129 9.358471465329834870772174326703
O 5.6779348650364189765582523250487 4.768599172772410632603623525938 9.2322376529394638566827779868618
O 4.0725336118541717311813954438549 2.4644078641306808030719821545063 9.2281656856014269152410633978434
6
t = 9
H 5.9032150611889271374366217060015 3.8382964656651346047055994858965 9.3742417934499666642977899755351
H 6.4907976880642657135922490851954 5.2877786875571324287648167228326 9.3567590506269393557658986537717
H 3.4875853041303441770537574484479 1.692830150448802584151053451933 9.3665943354116532049147281213664
H 3.4807648002159234934538289962802 3.2499800769073567963118875923101 9.3326022866652316167801473056898
O 5.6738594491840519395964292925783 4.774508311573681496042809158098 9.2091105694347739074601122410968
O 4.0666697844610899537087789212819 2.4709291971608386973002779996023 9.2521675064657440401560961618088
6
t = 10
H 5.7033838303353441290255432249978 3.8188874563551866714306015637703 9.3838307413041075477622143807821
H 6.5665034666121968598417879547924 5.1302604092114760803156059409957 9.3518648882246715459132246905938
H 3.629803654989801842134511389304 1.6051990438067993416382250870811 9.3762538431869444366384414024651
H 3.3334090255593258333988160302397 3.132810019237065368713501811726 9.3076824283851973262926549068652
O 5.6712823582059224136742159316782 4.7780263495917090210696187568828 9.188300630516302192063449183479
O 4.0591487175174014723211257660296 2.4769501050826185917230759514496 9.2759193211182378036028239876032
6
t = 11
H 5.5428371457442970893225719919428 3.8285864057890375278248029644601 9.382137146221316115202171204146
H 6.6054438786739018141247470339295 4.9903084284805538928253554331604 9.3465594278237080771987166372128
H 3.7587425925179647201446186954854 1.5533135042579122586658968430129 9.3854231331495086010363593231887
H 3.2311744727752005346133046259638 3.0169330337290500843039353640052 9.288108014854389082870511629153
O 5.669124106549165986734806210734 4.778837557171421224211371736601 9.1710515920826942704024986596778
O 4.0509570937202505902519078517798 2.4815148466808483185275235882727 9.2975694380099422886587490211241
6
t = 12
H 5.4284972791118573098856359138153 3.8484940347396152660053303407039 9.3745808829948860108061126084067
H 6.6199527279321488393293293484021 4.8808472408312404411390161840245 9.3403401320477357216987002175301
H 3.8634651034094047439282348932466 1.5269810298364434597573335850029 9.3924250276975502771392712020315
H 3.1654350072552031036821063025855 2.9172193828592831721380207454786 9.2740938519258602212858022539876
O 5.6668643771574389589318343496416 4.7777391762006207187596373842098 9.1575661502319132267757595400326
O 4.0431545590023851843852753518149 2.4844531532541833662719454878243 9.3162246784887070560898791882209
6
t = 13
H 5.3527542064336932625678855401929 3.8675010395456288492255225719418 9.3661743105659187591527370386757
H 6.6222953717765555836649582488462 4.8029460323128061460806748073082 9.3340393723824028882063430501148
H 3.9411825523546455407597477460513 1.5156794152326045210799065898755 9.3968539037881484432546130847186
H 3.1255472248430629100823807675624 2.840119657588087598298898228677 9.264593645497770424412919965107
O 5.6646205678424257357050919381436 4.7758756289980404119432932930067 9.1474907589090008741550263948739
O 4.0366087526762406412217387696728 2.4860322049222411955327061150456 9.3313511962905675289903228986077
6
t = 14
H 5.3056885241651174922594691452105 3.8815044848581394809627909125993 9.35945194765925414515095326351
H 6.6203035838665353907117605558597 4.7522473490136967200214712647721 9.3288637241351750617468496784568
H 3.993695813863764154660884742043 1.5119155850755501280247017348302 9.3993339548202605726601177593693
H 3.102770034296196133283274321002 2.7866778445917361750616692006588 9.2586400229709422404766883119009
O 5.662738322148350711415787372971 4.7740100832898004767912425450049 9.1404682276121462791707017458975
O 4.0318490631645280686257137858775 2.4867886004875550121084870625054 9.3422761773156519637950623291545
6
t = 15
H 5.28015964133381121570209870697 3.8897390080053488858879973122384 9.3552844449141758786936406977475
H 6.6180105602488508154124247084837 4.7239359847189978935944054683205 9.325542259564150171513574605342
H 4.023732766748904232656514068367 1.5111766765365544085142346375505 9.4004819095094429570735883316956
H 3.0911951067303213847026199800894 2.7556262326100555704044836602407 9.2553898706998047885008418234065
O 5.6615223072719400576602311048191 4.7726970456293642541822919156402 9.1363932861586558686894932179712
O 4.0289717134373903562050145410467 2.4871136402401123888239453663118 9.3487991245414718832762446254492
6
t = 16
H 5.2720734285492873993916873587295 3.8924291742071770450195344892563 9.3538859104096534480277114198543
H 6.6170835154340785777549172053114 4.7148621869906710557529549987521 9.3244072208255417422151367645711
H 4.0334747245879567500992379791569 1.5111577312283450691410280342097 9.4007956741363045694015454500914
H 3.0876657073317574919713024428347 2.7454869171973417252274884958751 9.2543531067984972082740569021553
O 5.6610866802972932276816209196113 4.7722349146283331577933495282196 9.1350564292741953664744869456626
O 4.0280038446512929084519782918505 2.4872016989758334304383424750995 9.3509871070359196210119989700615
6
t = 17
H 5.28015964133381121570209870697 3.8897390080053488858879973122384 9.3552844449141758786936406977475
H 6.6180105602488508154124247084837 4.7239359847189978935944054683205 9.325542259564150171513574605342
H 4.023732766748904232656514068367 1.5111766765365544085142346375505 9.4004819095094429570735883316956
H 3.0911951067303213847026199800894 2.7556262326100555704044836602407 9.2553898706998047885008418234065
O 5.6615223072719400576602311048191 4.7726970456293642541822919156402 9.1363932861586558686894932179712
O 4.0289717134373903562050145410467 2.4871136402401123888239453663118 9.3487991245414718832762446254492
6
t = 18
H 5.3056885241651174922594691452105 3.8815044848581394809627909125993 9.35945194765925414515095326351
H 6.6203035838665353907117605558597 4.7522473490136967200214712647721 9.3288637241351750617468496784568
H 3.993695813863764154660884742043 1.5119155850755501280247017348302 9.3993339548202605726601177593693
H 3.102770034296196133283274321002 2.7866778445917361750616692006588 9.2586400229709422404766883119009
O 5.662738322148350711415787372971 4.7740100832898004767912425450049 9.1404682276121462791707017458975
O 4.0318490631645280686257137858775 2.4867886004875550121084870625054 9.3422761773156519637950623291545
6
t = 19
H 5.3527542064336932625678855401929 3.8675010395456288492255225719418 9.3661743105659187591527370386757
H 6.6222953717765555836649582488462 4.8029460323128061460806748073082 9.3340393723824028882063430501148
H 3.9411825523546455407597477460513 1.5156794152326045210799065898755 9.3968539037881484432546130847186
H 3.1255472248430629100823807675624 2.840119657588087598298898228677 9.264593645497770424412919965107
O 5.6646205678424257357050919381436 4.7758756289980404119432932930067 9.1474907589090008741550263948739
O 4.0366087526762406412217387696728 2.4860322049222411955327061150456 9.3313511962905675289903228986077
6
t = 20
H 5.4284972791118573098856359138153 3.8484940347396152660053303407039 9.3745808829948860108061126084067
H 6.6199527279321488393293293484021 4.8808472408312404411390161840245 9.3403401320477357216987002175301
H 3.8634651034094047439282348932466 1.5269810298364434597573335850029 9.3924250276975502771392712020315
H 3.1654350072552031036821063025855 2.9172193828592831721380207454786 9.2740938519258602212858022539876
O 5.6668643771574389589318343496416 4.7777391762006207187596373842098 9.1575661502319132267757595400326
O 4.0431545590023851843852753518149 2.4844531532541833662719454878243 9.3162246784887070560898791882209
6
t = 21
H 5.5428371457442970893225719919428 3.8285864057890375278248029644601 9.382137146221316115202171204146
H 6.6054438786739018141247470339295 4.9903084284805538928253554331604 9.3465594278237080771987166372128
H 3.7587425925179647201446186954854 1.5533135042579122586658968430129 9.3854231331495086010363593231887
H 3.2311744727752005346133046259638 3.0169330337290500843039353640052 9.288108014854389082870511629153
O 5.669124106549165986734806210734 4.778837557171421224211371736601 9.1710515920826942704024986596778
O 4.0509570937202505902519078517798 2.4815148466808483185275235882727 9.2975694380099422886587490211241
6
t = 22
H 5.7033838303353441290255432249978 3.8188874563551866714306015637703 9.3838307413041075477622143807821
H 6.5665034666121968598417879547924 5.1302604092114760803156059409957 9.3518648882246715459132246905938
H 3.629803654989801842134511389304 1.6051990438067993416382250870811 9.3762538431869444366384414024651
H 3.3334090255593258333988160302397 3.132810019237065368713501811726 9.3076824283851973262926549068652
O 5.6712823582059224136742159316782 4.7780263495917090210696187568828 9.188300630516302192063449183479
O 4.0591487175174014723211257660296 2.4769501050826185917230759514496 9.2759193211182378036028239876032
6
t = 23
H 5.9032150611889271374366217060015 3.8382964656651346047055994858965 9.3742417934499666642977899755351
H 6.4907976880642657135922490851954 5.2877786875571324287648167228326 9.3567590506269393557658986537717
H 3.4875853041303441770537574484479 1.692830150448802584151053451933 9.3665943354116532049147281213664
H 3.4807648002159234934538289962802 3.2499800769073567963118875923101 9.3326022866652316167801473056898
O 5.6738594491840519395964292925783 4.774508311573681496042809158098 9.2091105694347739074601122410968
O 4.0666697844610899537087789212819 2.4709291971608386973002779996023 9.2521675064657440401560961618088
6
t = 24
H 6.1127695516889355431544572638813 3.9013317422432058911851981974905 9.3533736473440907133181099197827
H 6.3764087269594416085283228312619 5.4380807878351049566845176741481 9.3632501997224739653802316752262
H 3.351455379461629746629114379175 1.8192430854571344234216212498723 9.3585934822217335948835170711391
H 3.6708612643775526684919441322563 3.3461753128390352429732956807129 9.358471465329834870772174326703
O 5.6779348650364189765582523250487 4.768599172772410632603623525938 9.2322376529394638566827779868618
O 4.0725336118541717311813954438549 2.4644078641306808030719821545063 9.2281656856014269152410633978434
6
t = 25
H 6.2966633097028319454580014280509 4.0024955619977173881807175348513 9.3277251299618502144994636182673
H 6.2376774013587024114713130984455 5.5580164931080036083699269511271 9.3724315089432828074222925351933
H 3.2432021724452937405658303759992 1.9727875895312463327968544035684 9.3531059631122701603089808486402
H 3.8813737285773908247676899918588 3.4017837867451099498339317506179 9.3778998420225416765561021747999
O 5.6841441305749755841247861098964 4.7618097292145540322394481336232 9.2562324248316194541530421702191
O 4.076436902551034968666954227956 2.4590224538296512335477927990723 9.2052810334559769245288407546468
6
t = 26
H 6.4363710025745231035898541449569 4.1208349129891779227818915387616 9.3043483283865970889792151865549
H 6.0965196734681637025232703308575 5.638956945050303204425290459767 9.3830355259286317703981694648974
H 3.1745031156708227726426230219658 2.1288824736468430209868074598489 9.3487266587120174676783790346235
H 4.0760818885414353829332867462654 3.4151376487136166915092871931847 9.3852882190778075255366275086999
O 5.6919384698621708906784988357686 4.7558177207789453788677747070324 9.2797194317014497499940262059681
O 4.0790958850027383419956095167436 2.4561272435714918138671691849595 9.1849638435948719461521250195801
6
t = 27
H 6.5320892587621459668412171595264 4.2349804878465624469185968337115 9.2866093691376807583992558647878
H 5.9709847709054102438130939844996 5.6856353314826293399164569564164 9.392663551276649869237189705018
H 3.1408103478690616583435257780366 2.2643628677622582578976562217576 9.343587585350935142969319713302
H 4.2289380756393244453761326440144 3.40283234897878639202417616616 9.3820819565423629882161549176089
O 5.700227602136729743165233230684 4.7513733178426571512886766868178 9.3009186210130092575809612753801
O 4.0814549551907832736219461367 2.455873389774827497689102528966 9.1683327583073630506760309799574
6
t = 28
H 6.5931693332245160377169668208808 4.331742059807316636010909860488 9.2742293898806078544794218032621
H 5.8702783553869135602099049719982 5.7087358835149384361784541397355 9.3996600812957034065675543388352
H 3.129233767883310424195997256902 2.368740547778424243574590946082 9.3374737306721211638205204508267
H 4.3365359179537676936888601630926 3.3827410109496600654210851644166 9.374000169922727110360938240774
O 5.7079183198540794919040308741387 4.7485624694732528894292045151815 9.3192054584993169186191153130494
O 4.0839018890383034232627323945053 2.4573668316476195983000252454076 9.1553352220885013679207986569963
6
t = 29
H 6.6301371030314522059256887587253 4.4059194169363600224187393905595 9.2659639811572365175607046694495
H 5.7960904462494617916945571778342 5.7183471919239456937589238805231 9.4038799723224286708500585518777
H 3.128198991434770093178485694807 2.4425025190673985697742409683997 9.3313419411290592364593976526521
H 4.4075944441432328702035192691255 3.3645064497723842222853818384465 9.3656163966515801888590431190096
O 5.714305061737261937082621443551 4.7470953900457519836209030472673 9.3340512520554650421900078072213
O 4.086272264393898012713179923594 2.4595274988882307454218789644074 9.1456433268450751938871690072119
6
t = 30
H 6.651241013270809965263197227614 4.4571267551441637877474022388924 9.2607755692116988655016029952094
H 5.7462091697816761737271917809267 5.7214218057561128105703573965002 9.4061195816211213838187177316286
H 3.1306920605400070378721011365997 2.490374295695866990740796609316 9.3263682928849132025561630143784
H 4.4517635642924151540000821114518 3.351271262593991551170802267734 9.3590689690492201435745300841518
O 5.7189283222692806063491843815427 4.7464975213185205404897715197876 9.3447533075020494663931458489969
O 4.0882488714781315408686168666463 2.4614966929487129831954916880932 9.1389392139508736079278605757281
6
t = 31
H 6.6619495549093095121406804537401 4.4868378630465581835551347467117 9.2578859245705373837154184002429
H 5.7177427679747427902157141943462 5.7219754775107025679403704998549 9.4071381855430580287702468922362
H 3.133176550765024437339434371097 2.517104226570589631251095852349 9.3232356536584823913926811655983
H 4.4757883473008179819885299366433 3.3435473328714651053417128423462 9.3550676663513812059136398602277
O 5.7217053484500839388715576205868 4.7463280388759034877921294537373 9.3511600354447423910642100963742
O 4.0895390391655670470072436728515 2.4628698036558533956963401578832 9.1350508817817051010479190154001
