# Supplementary material for: Origins of fast diffusion of water dimers on surfaces
Source: Nat Commun. 2020 Apr 3;11:1689. doi: 10.1038/s41467-020-15377-8 (PMC7125088; doi:10.1038/s41467-020-15377-8)
Supplement: Supplementary file 2 — Source Data [file 41467_2020_15377_MOESM2_ESM.zip › water-surface_geos/instanton_Pd/30K.xyz]

6
t = 0
H 6.6140327459916701258180182776414 4.3375962452232110777572415827308 9.2528907898721186597867927048355
H 5.8637238840261778349827181955334 5.698064608584762602561113453703 9.4056974845444045740805449895561
H 3.1028793479059375570727752347011 2.4234182354924933555651023198152 9.3242360002191482237776654073969
H 4.3617503447842578268023316923063 3.371351156517071956386644160375 9.3737220504521818753573825233616
O 5.7203545536833368956308731867466 4.736328527756000994486385025084 9.3071891363061816093704692320898
O 4.0637697075628409493219805881381 2.4588915599431366842964052921161 9.1552663977734685119003188447095
6
t = 1
H 6.6091433791991542889832089713309 4.3283843797599939051679029944353 9.2540210754800451553592210984789
H 5.8731620622475757542702012869995 5.696765314359280907297033991199 9.4047924735210202129565004725009
H 3.1030909313686647621466363489162 2.413864807563568692927447045804 9.3249768173079736754971236223355
H 4.352655206930283959820826567011 3.3739871605891784689390533458209 9.37462149851578452341982483631
O 5.7196399553530099524323304649442 4.7366474815859032077014489914291 9.3057286378977348562102633877657
O 4.0636251245787633479267242364585 2.4587896580494259524130029603839 9.1563292462954315453771414468065
6
t = 2
H 6.5937966079813810083010139351245 4.301037553563977766657444590237 9.2575609117347568144396063871682
H 5.9014317981111306110619807441253 5.6922205321036862812889012275264 9.4019156693707817140648330678232
H 3.1043445613206825939300870231818 2.3847320453912748128288967564004 9.3271110680903390743878844659775
H 4.3245314042242570806706680741627 3.38169615271994850047576619545 9.3771208088663797752815298736095
O 5.7175418478381940801114069472533 4.7376472482401963404186062689405 9.3013664186991373838964136666618
O 4.063229802325780681826472573448 2.4585664663020794229453258594731 9.1595382278212671423034407780506
6
t = 3
H 6.56573005876586535123351495713 4.2557354494211221407340417499654 9.2639168793626360809412290109321
H 5.9490881768758567815780224918853 5.682489912800200215770018985495 9.3969670378698619828128357767127
H 3.1086239481545048235489048238378 2.334704029646319511925867118407 9.3302904733501268452755539328791
H 4.2746907426197289225910935783759 3.3936412652358596275803392927628 9.380625301820986194911711208988
O 5.7141583969791964747741985775065 4.7394540134843037293421730282716 9.2941824463647026988155630533583
O 4.0626749188133119972121676255483 2.458439944716876546237926959293 9.1649425498987167060249703354202
6
t = 4
H 6.5213839549017276198128456599079 4.1938229198921259666121841291897 9.2735847265886715007354723638855
H 6.016067786888144475199169391999 5.6641486969199954515374884067569 9.3899642083581351670318326796405
H 3.1195606241160072080731424648548 2.262643976424510761091823951574 9.3340163823224671091338677797467
H 4.199328402747384281212816858897 3.407544152533544590255587536376 9.3838521793243234725423462805338
O 5.7097561002016776754430793516804 4.7422245486833780603319610236213 9.2842515410762072036732206470333
O 4.0620376782690126304942168644629 2.4587677212661560588458087295294 9.172667119108071531741188664455
6
t = 5
H 6.4561504914610807759345334488899 4.1182999174964507460572349373251 9.287023277623465133956415229477
H 6.1011205367785708020278434560169 5.6324992725563083340034609136637 9.3812528411201885347736606490798
H 3.1426482553478680692649049888132 2.1690092884894980329590907786041 9.3377862531899733511409067432396
H 4.094980330911659471837538148975 3.4186139664707910768015608482528 9.3844624225711648080050508724526
O 5.7047725218280156411765347002074 4.7460840935379380312042485456914 9.2718088392178206191829303861596
O 4.0613674582869565554688051634002 2.4599999300782480204929925093893 9.1828213825850877327638954739086
6
t = 6
H 6.3652894476572692283866672369186 4.034906739047757540106431406457 9.3046210311777262091936790966429
H 6.2005694413059861958004148618784 5.5821776099975588536494797153864 9.3715543867578308123711394728161
H 3.1843288557845275121849226707127 2.0579229737050734883041513967328 9.3415026879345006705079867970198
H 3.9616348323044694446082303329604 3.418879653681493824279868931626 9.3795338075527823207266919780523
O 5.6998031288118902182304736925289 4.7511013418827383603115777077619 9.2573827254721408053228515200317
O 4.060540318632742007309843756957 2.4626245401141519941745627875207 9.1953836712959713395321159623563
6
t = 7
H 6.2465479561782419892779216752388 3.95313704207487948139032596373 9.3255505400249845138205273542553
H 6.3067374287335358218342662439682 5.5092415455516423605786258121952 9.3621031659015869763607042841613
H 3.2490748907312578808159742038697 1.9392192919390005556579126277938 9.345789603366526421268645208329
H 3.8081297261175874879768343816977 3.3989573655737399526799435989233 9.3671979743721607292172848246992
O 5.6953746158379390251980112225283 4.7570207151277488222262945782859 9.2418106954032204214399826014414
O 4.0592416571022909010935109108686 2.4668600431382077253772422409384 9.2099980734571520457620863453485
6
t = 8
H 6.1029161525176096603217956726439 3.8842538676640852024490868643625 9.3474965504963893891954285209067
H 6.4092374984359654632726233103313 5.4134074792513366958246479043737 9.3541227644204969493557655368932
H 3.3360835849311101242165022995323 1.8258103198590536209167112247087 9.3515427056264375238470165641047
H 3.6506620797186402072043165389914 3.3534429066967392785159063350875 9.3483032192653841008223025710322
O 5.691971496864434598705884127412 4.7632659152016803005835754447617 9.2258067449321217168289877008647
O 4.0570280511172036597145051928237 2.4724117536023770824726852879394 9.2257690332399491239812050480396
6
t = 9
H 5.9452516394972008129116147756577 3.837997361497614168257541678031 9.366395599059160304022952914238
H 6.4971471093850823308457620441914 5.3003319404723425734005104459357 9.3481335114774104511070618173108
H 3.4382323598091253380459875188535 1.7291761649583063942259286704939 9.3592289117228162353967491071671
H 3.5065018779812731075651299761375 3.2851176378951270073969226359623 9.3260631012684349627761548617855
O 5.6897762150799593428018852137029 4.7690420425100255030770313169342 9.2100733070956515291527466615662
O 4.0536945570743529998480880749412 2.4785597988764767052316528861411 9.2418872710061581443596878671087
6
t = 10
H 5.79095559367318468702023892547 3.8175209746516522990589237451786 9.378916741094133868728022207506
H 6.5629512090624215758793980057817 5.1814102428557635704464701120742 9.3436935150612097089606322697364
H 3.5446173219293433120924419199582 1.6553162078543617319326131109847 9.3683342314925379668011373723857
H 3.3869285504269992514991827192716 3.2034739583837632537210993177723 9.3044870788588696086662821471691
O 5.6885897866850223536516750755254 4.773526291347290673172665265156 9.1954932397889947992553061340004
O 4.0493906187237929117372914333828 2.4844677468929581287682140100515 9.2576390614930410549732187064365
6
t = 11
H 5.656598489193155110399402474286 3.8175462486597098177298903465271 9.3840343188120645123717622482218
H 6.6055398477626097175630093261134 5.069699361107907087387047795346 9.3398601038913486860337798134424
H 3.6446213353445675586783636390464 1.6042780319189724469453040001099 9.3777142935607535889630526071414
H 3.2953510033165933634791144868359 3.1199942551216404140745908080135 9.2861744683679372514006900019012
O 5.6879315322850096947604470187798 4.7763352881330556343186799495015 9.1829325575104316925489911227487
O 4.0445577432120014549354891641997 2.4895779212013944281522981327726 9.272261228076727590519112709444
6
t = 12
H 5.5510284005649692673500794626307 3.8287504365419895435707076103427 9.3835454480442859193090043845586
H 6.6292575685496402115859382320195 4.9751371926973595449794629530516 9.3360458190842727788094634888694
H 3.7306620978470856897502017091028 1.5721607516244657798409889437607 9.3862280310133208161005313741043
H 3.2294553089588728944647755270125 3.0440512776132533367956511938246 9.2718787253554477700845382059924
O 5.6874199471462691946044287760742 4.7777188268867929465955057821702 9.1727343890157815309294164762832
O 4.039734187653468922007959918119 2.4936878183354740379229497193592 9.2848680928423394931314760469832
6
t = 13
H 5.4748759022495416814990676357411 3.8429001190581502100940269883722 9.3803300736809553939110628562048
H 6.6405498133284499573392167803831 4.9023496731423161776319830096327 9.332256326704001736516147502698
H 3.7985094516715678381046927825082 1.5536284110948803682816787841148 9.3931102210120496209810880827717
H 3.1847195689287306485937278921483 2.9817521248865670457917076419108 9.2615730309673089948319102404639
O 5.6869091908572979576774741872214 4.7781618305522615131053498771507 9.1649453608558104633630136959255
O 4.0354292770260382638980445335619 2.4966788427566530828016766463406 9.2949221000311617046918399864808
6
t = 14
H 5.4243831049386326270678182481788 3.8551437116643709757113356317859 9.3767902615376552688530864543281
H 6.6450053080182405196296713256743 4.8516519983498982426795009814668 9.3289459209414413720651282346807
H 3.8468076702529674371078272088198 1.5438453060551395878974290098995 9.3980176420829995009853519150056
H 3.1564216962185551729191956837894 2.936150285160060935396586501156 9.2548160560511103511771580087952
O 5.6864412816468377087630869937129 4.7781333918897290757854534604121 9.1595215715001661038741076481529
O 4.0320897849815615643365163123235 2.4986560539478617215536360163242 9.3021842255998627990720706293359
6
t = 15
H 5.395919836874108810320649354253 3.8630506550542236254841554909945 9.3742712842350925939172157086432
H 6.6463631359763581940569565631449 4.8221097931017844473444711184129 9.3267448585803105487457287381403
H 3.8754825801013081942869575868826 1.5393289591931107462841055166791 9.4008854472457858975076305796392
H 3.1409633721347445245442031591665 2.9085902448404685749494547053473 9.2510539682538190930927157751285
O 5.6861169729474339007424532610457 4.7779729461273028334744594758376 9.156313151359768198744859546423
O 4.0299993019859963183648687845562 2.4997663924144819524997274129419 9.3065812827194243084250047104433
6
t = 16
H 5.3867008715497526338822353864089 3.865788438802461701726542742108 9.3733880312628201636471203528345
H 6.6465976533411801341344471438788 4.8124198237467892269592084630858 9.3259708922086428373177113826387
H 3.885012442594584225474818595103 1.5380367444305158564077373739565 9.4018605017470999740680781542324
H 3.1360545631726162163488424994284 2.8993619286799416912003835022915 9.2498467252942404570603684987873
O 5.6860013167780243392712691274937 4.7778983113234438917515944922343 9.1552516755800130709985751309432
O 4.0292905955613349533450673334301 2.5001166957733409468289664800977 9.308050346001072838930667785462
6
t = 17
H 5.395919836874108810320649354253 3.8630506550542236254841554909945 9.3742712842350925939172157086432
H 6.6463631359763581940569565631449 4.8221097931017844473444711184129 9.3267448585803105487457287381403
H 3.8754825801013081942869575868826 1.5393289591931107462841055166791 9.4008854472457858975076305796392
H 3.1409633721347445245442031591665 2.9085902448404685749494547053473 9.2510539682538190930927157751285
O 5.6861169729474339007424532610457 4.7779729461273028334744594758376 9.156313151359768198744859546423
O 4.0299993019859963183648687845562 2.4997663924144819524997274129419 9.3065812827194243084250047104433
6
t = 18
H 5.4243831049386326270678182481788 3.8551437116643709757113356317859 9.3767902615376552688530864543281
H 6.6450053080182405196296713256743 4.8516519983498982426795009814668 9.3289459209414413720651282346807
H 3.8468076702529674371078272088198 1.5438453060551395878974290098995 9.3980176420829995009853519150056
H 3.1564216962185551729191956837894 2.936150285160060935396586501156 9.2548160560511103511771580087952
O 5.6864412816468377087630869937129 4.7781333918897290757854534604121 9.1595215715001661038741076481529
O 4.0320897849815615643365163123235 2.4986560539478617215536360163242 9.3021842255998627990720706293359
6
t = 19
H 5.4748759022495416814990676357411 3.8429001190581502100940269883722 9.3803300736809553939110628562048
H 6.6405498133284499573392167803831 4.9023496731423161776319830096327 9.332256326704001736516147502698
H 3.7985094516715678381046927825082 1.5536284110948803682816787841148 9.3931102210120496209810880827717
H 3.1847195689287306485937278921483 2.9817521248865670457917076419108 9.2615730309673089948319102404639
O 5.6869091908572979576774741872214 4.7781618305522615131053498771507 9.1649453608558104633630136959255
O 4.0354292770260382638980445335619 2.4966788427566530828016766463406 9.2949221000311617046918399864808
6
t = 20
H 5.5510284005649692673500794626307 3.8287504365419895435707076103427 9.3835454480442859193090043845586
H 6.6292575685496402115859382320195 4.9751371926973595449794629530516 9.3360458190842727788094634888694
H 3.7306620978470856897502017091028 1.5721607516244657798409889437607 9.3862280310133208161005313741043
H 3.2294553089588728944647755270125 3.0440512776132533367956511938246 9.2718787253554477700845382059924
O 5.6874199471462691946044287760742 4.7777188268867929465955057821702 9.1727343890157815309294164762832
O 4.039734187653468922007959918119 2.4936878183354740379229497193592 9.2848680928423394931314760469832
6
t = 21
H 5.656598489193155110399402474286 3.8175462486597098177298903465271 9.3840343188120645123717622482218
H 6.6055398477626097175630093261134 5.069699361107907087387047795346 9.3398601038913486860337798134424
H 3.6446213353445675586783636390464 1.6042780319189724469453040001099 9.3777142935607535889630526071414
H 3.2953510033165933634791144868359 3.1199942551216404140745908080135 9.2861744683679372514006900019012
O 5.6879315322850096947604470187798 4.7763352881330556343186799495015 9.1829325575104316925489911227487
O 4.0445577432120014549354891641997 2.4895779212013944281522981327726 9.272261228076727590519112709444
6
t = 22
H 5.79095559367318468702023892547 3.8175209746516522990589237451786 9.378916741094133868728022207506
H 6.5629512090624215758793980057817 5.1814102428557635704464701120742 9.3436935150612097089606322697364
H 3.5446173219293433120924419199582 1.6553162078543617319326131109847 9.3683342314925379668011373723857
H 3.3869285504269992514991827192716 3.2034739583837632537210993177723 9.3044870788588696086662821471691
O 5.6885897866850223536516750755254 4.773526291347290673172665265156 9.1954932397889947992553061340004
O 4.0493906187237929117372914333828 2.4844677468929581287682140100515 9.2576390614930410549732187064365
6
t = 23
H 5.9452516394972008129116147756577 3.837997361497614168257541678031 9.366395599059160304022952914238
H 6.4971471093850823308457620441914 5.3003319404723425734005104459357 9.3481335114774104511070618173108
H 3.4382323598091253380459875188535 1.7291761649583063942259286704939 9.3592289117228162353967491071671
H 3.5065018779812731075651299761375 3.2851176378951270073969226359623 9.3260631012684349627761548617855
O 5.6897762150799593428018852137029 4.7690420425100255030770313169342 9.2100733070956515291527466615662
O 4.0536945570743529998480880749412 2.4785597988764767052316528861411 9.2418872710061581443596878671087
6
t = 24
H 6.1029161525176096603217956726439 3.8842538676640852024490868643625 9.3474965504963893891954285209067
H 6.4092374984359654632726233103313 5.4134074792513366958246479043737 9.3541227644204969493557655368932
H 3.3360835849311101242165022995323 1.8258103198590536209167112247087 9.3515427056264375238470165641047
H 3.6506620797186402072043165389914 3.3534429066967392785159063350875 9.3483032192653841008223025710322
O 5.691971496864434598705884127412 4.7632659152016803005835754447617 9.2258067449321217168289877008647
O 4.0570280511172036597145051928237 2.4724117536023770824726852879394 9.2257690332399491239812050480396
6
t = 25
H 6.2465479561782419892779216752388 3.95313704207487948139032596373 9.3255505400249845138205273542553
H 6.3067374287335358218342662439682 5.5092415455516423605786258121952 9.3621031659015869763607042841613
H 3.2490748907312578808159742038697 1.9392192919390005556579126277938 9.345789603366526421268645208329
H 3.8081297261175874879768343816977 3.3989573655737399526799435989233 9.3671979743721607292172848246992
O 5.6953746158379390251980112225283 4.7570207151277488222262945782859 9.2418106954032204214399826014414
O 4.0592416571022909010935109108686 2.4668600431382077253772422409384 9.2099980734571520457620863453485
6
t = 26
H 6.3652894476572692283866672369186 4.034906739047757540106431406457 9.3046210311777262091936790966429
H 6.2005694413059861958004148618784 5.5821776099975588536494797153864 9.3715543867578308123711394728161
H 3.1843288557845275121849226707127 2.0579229737050734883041513967328 9.3415026879345006705079867970198
H 3.9616348323044694446082303329604 3.418879653681493824279868931626 9.3795338075527823207266919780523
O 5.6998031288118902182304736925289 4.7511013418827383603115777077619 9.2573827254721408053228515200317
O 4.060540318632742007309843756957 2.4626245401141519941745627875207 9.1953836712959713395321159623563
6
t = 27
H 6.4561504914610807759345334488899 4.1182999174964507460572349373251 9.287023277623465133956415229477
H 6.1011205367785708020278434560169 5.6324992725563083340034609136637 9.3812528411201885347736606490798
H 3.1426482553478680692649049888132 2.1690092884894980329590907786041 9.3377862531899733511409067432396
H 4.094980330911659471837538148975 3.4186139664707910768015608482528 9.3844624225711648080050508724526
O 5.7047725218280156411765347002074 4.7460840935379380312042485456914 9.2718088392178206191829303861596
O 4.0613674582869565554688051634002 2.4599999300782480204929925093893 9.1828213825850877327638954739086
6
t = 28
H 6.5213839549017276198128456599079 4.1938229198921259666121841291897 9.2735847265886715007354723638855
H 6.016067786888144475199169391999 5.6641486969199954515374884067569 9.3899642083581351670318326796405
H 3.1195606241160072080731424648548 2.262643976424510761091823951574 9.3340163823224671091338677797467
H 4.199328402747384281212816858897 3.407544152533544590255587536376 9.3838521793243234725423462805338
O 5.7097561002016776754430793516804 4.7422245486833780603319610236213 9.2842515410762072036732206470333
O 4.0620376782690126304942168644629 2.4587677212661560588458087295294 9.172667119108071531741188664455
6
t = 29
H 6.56573005876586535123351495713 4.2557354494211221407340417499654 9.2639168793626360809412290109321
H 5.9490881768758567815780224918853 5.682489912800200215770018985495 9.3969670378698619828128357767127
H 3.1086239481545048235489048238378 2.334704029646319511925867118407 9.3302904733501268452755539328791
H 4.2746907426197289225910935783759 3.3936412652358596275803392927628 9.380625301820986194911711208988
O 5.7141583969791964747741985775065 4.7394540134843037293421730282716 9.2941824463647026988155630533583
O 4.0626749188133119972121676255483 2.458439944716876546237926959293 9.1649425498987167060249703354202
6
t = 30
H 6.5937966079813810083010139351245 4.301037553563977766657444590237 9.2575609117347568144396063871682
H 5.9014317981111306110619807441253 5.6922205321036862812889012275264 9.4019156693707817140648330678232
H 3.1043445613206825939300870231818 2.3847320453912748128288967564004 9.3271110680903390743878844659775
H 4.3245314042242570806706680741627 3.38169615271994850047576619545 9.3771208088663797752815298736095
O 5.7175418478381940801114069472533 4.7376472482401963404186062689405 9.3013664186991373838964136666618
O 4.063229802325780681826472573448 2.4585664663020794229453258594731 9.1595382278212671423034407780506
6
t = 31
H 6.6091433791991542889832089713309 4.3283843797599939051679029944353 9.2540210754800451553592210984789
H 5.8731620622475757542702012869995 5.696765314359280907297033991199 9.4047924735210202129565004725009
H 3.1030909313686647621466363489162 2.413864807563568692927447045804 9.3249768173079736754971236223355
H 4.352655206930283959820826567011 3.3739871605891784689390533458209 9.37462149851578452341982483631
O 5.7196399553530099524323304649442 4.7366474815859032077014489914291 9.3057286378977348562102633877657
O 4.0636251245787633479267242364585 2.4587896580494259524130029603839 9.1563292462954315453771414468065
