# Supplementary material for: Origins of fast diffusion of water dimers on surfaces
Source: Nat Commun. 2020 Apr 3;11:1689. doi: 10.1038/s41467-020-15377-8 (PMC7125088; doi:10.1038/s41467-020-15377-8)
Supplement: Supplementary file 2 — Source Data [file 41467_2020_15377_MOESM2_ESM.zip › water-surface_geos/instanton_Pd/38.5K.xyz]

6
t = 0
H 6.3888730565305849040669272653759 4.0362569436518764831589578534476 9.2852737141700529832633037585765
H 6.2050208203679542151576242758892 5.5817366896563189726521159172989 9.3581206851373046617936779512092
H 3.1481820290024034036946432024706 2.0777173570759739362756590708159 9.322192787307422179310378851369
H 3.9652528780400464469835242198315 3.4157756017827272110309877461987 9.3837145851348413572168283280917
O 5.7126979895023142219656620000023 4.7442102875280918183875655813608 9.2481188556100040187857302953489
O 4.0390188012585825916289650194813 2.4576329925040303336913893872406 9.1937657851367386996344066574238
6
t = 1
H 6.3845423592057919393027987098321 4.0326992452831369462273869430646 9.2862537136589828890009812312201
H 6.2095682687596660542794779757969 5.5792558747753258074908444541506 9.3576412835099578302333611645736
H 3.1505260717320457963808166823583 2.0723837185397528948271883564303 9.322295905806120330794328765478
H 3.9587306119287943850792999000987 3.4156019592329669443131479056319 9.3831989090612921700085280463099
O 5.7125619015713642312448428128846 4.744516772708051277618324093055 9.2476012348204079671631916426122
O 4.0390375682846961780114725115709 2.4578398360105948583509416494053 9.1942704533255543708492041332647
6
t = 2
H 6.3715904951473465445133115281351 4.0222021050263556674053688766435 9.2891841533919503604010969866067
H 6.22303729189862764314966625534 5.5717952367014103032261118642054 9.3562438632752478184784195036627
H 3.1576265866388064651459899323527 2.0566209168731792722439877252327 9.3226405748011753615855923271738
H 3.9393738008812939632719007931883 3.4149414010257630458511357574025 9.3816081972144313994022013503127
O 5.7121606708465728630130797682796 4.7454307011624088374901475617662 9.2460660301644121972231005202048
O 4.0390991117215842010068627132569 2.4584676108045018239067758258898 9.1957692321846256078288206481375
6
t = 3
H 6.3498332724754664724287067656405 4.0056150741470162301993696019053 9.2939804886463051047940098214895
H 6.2447221377976802614284679293633 5.5589753742117125057120574638247 9.3540058069023430675770214293152
H 3.1699328551909791151786066620843 2.0313167005024861389017587498529 9.3232242777366778341274766717106
H 3.9078215229230255367554036638467 3.4129682840167649970908314571716 9.3787578978361043624545345664956
O 5.7115393318012390722060445114039 4.746926424718976633698730438482 9.2435727281143265088303451193497
O 4.0391717264779005702735048544127 2.4595397927435844742660719930427 9.1982376802378471580823315889575
6
t = 4
H 6.3193318861293770183351625746582 3.9839962363069054696040893759346 9.3005170553316229842266693594866
H 6.273646654241555431497090467019 5.5405721053839656065065355505794 9.3510845278155336757208715425804
H 3.1877579692632971308796641096706 1.9978160269502762691473662926001 9.3240933059420676443096454022452
H 3.8652869736203268047347592073493 3.408814779349653711904011288425 9.3744478218874682795558328507468
O 5.7107526130928123464514101215173 4.7489618433152465115654194960371 9.2402201230990286262567678932101
O 4.0392451646588396485526573087554 2.4610540788652031096717109903693 9.201605193924011771855475672055
6
t = 5
H 6.280191081228165828065357345622 3.9587846101386330310845096391859 9.3086530489464340831773370155133
H 6.3084589213124324658110708696768 5.5162409091953881201675358170178 9.3477277965231504452958688489161
H 3.2114090526493095367754904145841 1.9580013460387328816381113938405 9.325304376456452715160594379995
H 3.813595581212510410296090412885 3.4013755660098694555415477225324 9.3685223849550176566935988375917
O 5.7099010855989931201293074991554 4.7514453122569699772270723769907 9.2361215547499977418510752613656
O 4.0392894744973641962815236183815 2.4630060691535216044201206386788 9.2057329765438300483992861700244
6
t = 6
H 6.2329244371913912203808649792336 3.9317680967195500763011750677833 9.3181548601666364106677065137774
H 6.3473847202582565074635567725636 5.4859286465743481997492381196935 9.3441808258439351675406214781106
H 3.2408537282977989413268460339168 1.9141391388953488128521485123201 9.3269621779497029478989134076983
H 3.7552341353662175293948166654445 3.3897111579670906600370017258683 9.3609616507446897770705618313514
O 5.7090589220964709227246203226969 4.7542675301110577379404276143759 9.2314395482886482113826787099242
O 4.0392593221258570324039283150341 2.4653621120977904368487543251831 9.2104364685288775405069827684201
6
t = 7
H 6.178567975750090646158696472412 3.9049769228475854632165464863647 9.3285729131527990176664388854988
H 6.3883900231205625885877452674322 5.4499558718436036386378873430658 9.3406729819071596665480683441274
H 3.2755360556484460765602761966875 1.8687996410946166037092552869581 9.3291025612418110313228680752218
H 3.693213619565309357994919992052 3.3732673689703491781699540297268 9.3519193250344070378332617110573
O 5.7083030634455820262473935144953 4.7573285021703792807556965271942 9.2263617610002341962172067724168
O 4.0391064498523947534636135969777 2.4680479933712105022891591943335 9.2155355071880222794789006002247
6
t = 8
H 6.1189156729662288469739905849565 3.8802809654346357426391023182077 9.3392261925207229467105207731947
H 6.4292952457318914838424461777322 5.4092535440895570530983604840003 9.3374130965228196998850762611255
H 3.3142398911624662005692698585335 1.8244491383105831960875775621389 9.3317409429355411276674203691073
H 3.6307319609640007485040769097395 3.3522516913940965110896286205389 9.3417745023404528126320656156167
O 5.7076960363155126998435662244447 4.7604888615759790582160349003971 9.2210463759960372698287756065838
O 4.0387728637689512822817050619051 2.4709682357621072235076553624822 9.2208579825780176975058566313237
6
t = 9
H 6.0564013011637829464461901807226 3.8592188596551526558187106275 9.3493973980616313923519555828534
H 6.4680556705041922782584151718765 5.3653006464478298909170916886069 9.3345540967430817858030422939919
H 3.3552454392089936519028015027288 1.7832187776114267752092246155371 9.3348185849186133822286137728952
H 3.5708639319036876713653327897191 3.3275371744329453882471625547623 9.3310570358693034620500839082524
O 5.7072716145014652511235908605158 4.7636149296263363694947656767908 9.2157030569028126620878538233228
O 4.0382463318875725377665730775334 2.4739721390877282836129325005459 9.2261934330139929727465641917661
6
t = 10
H 5.9941103114393072814891638699919 3.8427302454556810928920640435535 9.3585207101023097919778592768125
H 6.5029094379823666471907017694321 5.3202140205340295864289146265946 9.3321984689039396698717609979212
H 3.3965009543455346729956545459572 1.7466733110740946255390326768975 9.3381649960213248817808562307619
H 3.5161266850417272067375051847193 3.3006149755353240138333603681531 9.3204859608027454953571577789262
O 5.7070318725967705830726117710583 4.7665505856509531312781291489955 9.2105187857466646050852432381362
O 4.037567833985221454895508941263 2.4769015219363099689076079812367 9.2313334337318835309815767686814
6
t = 11
H 5.9352872737213591136651302804239 3.8310238246511745252576019993285 9.3661944126383502862154273316264
H 6.5326348717945332822409909567796 5.2764421630150026842898114409763 9.330329841356588715939324174542
H 3.4358197981452409663916114368476 1.7157564040388180170992882267456 9.3415774184868407559179104282521
H 3.4683770916407690165783606062178 3.2733701857716734906489364220761 9.3107678291226765310284463339485
O 5.7069486184573623432925160159357 4.7691643336868247970983247796539 9.2057182255038743079467167262919
O 4.0367893261786518266376333485823 2.4796117578549612403548962902278 9.2360828402517149982031696708873
6
t = 12
H 5.8830752456951360684911378484685 3.8236133681645059212428350292612 9.3722288590948981124029160127975
H 6.5565928574603207223958634131122 5.236575626976023301040186197497 9.328919680351765109094230865594
H 3.4710938280383754062086154590361 1.6908575338091453854616474927752 9.3448117814422815285979595500976
H 3.4287523745916552719847913976992 3.2477959012272132888199394074036 9.3023693766230906021519331261516
O 5.7069832952318284569059869681951 4.7713557273001274694479434401728 9.2015008785971854621266174945049
O 4.0359900084749771309589050360955 2.481978686493723440520398071385 9.2402616368181273998061442398466
6
t = 13
H 5.8400948370807741483190511644352 3.8195294603656040344219491089461 9.3766330396661317081452580168843
H 6.574660773070581498700448719319 5.2030075383850773462768302124459 9.3279038916469350084526013233699
H 3.5004756118610238502242282265797 1.6719857036607146394402434452786 9.3476246496420483111933208419941
H 3.3978546870023027537399684661068 3.2257915584970486833071845467202 9.2956127721759127524592258851044
O 5.7070735099725498074008100957144 4.7730625793436338710762356640771 9.1980682777839568586841778596863
O 4.0352538631438870098122606577817 2.4839062925119601565882021532161 9.2436909584070541257005970692262
6
t = 14
H 5.8082343983690405408992774027865 3.8176459664606010591114682029001 9.3795582032214319667673407820985
H 6.5871118910031540849558950867504 5.1776372682171896144609490875155 9.3272324970955633460789613309316
H 3.5225045428554175863666841905797 1.6588540102033195733355341872084 9.3498094751053191231449090992101
H 3.3758666512230042222597603540635 3.2089165406401511937417581066256 9.2906876291123587918718840228394
O 5.7071642306750636208789728698321 4.7742687352317476623397851653863 9.1955397380265981865932189975865
O 4.0346710480354897043753226171248 2.4853125404117322183594751550118 9.2462210869325964779363857815042
6
t = 15
H 5.7886941089745143074196676025167 3.8169619890142629792251227627276 9.3812103289385273541256538010202
H 6.594350971068764444282805925468 5.1618771119189110763159078487661 9.3268660418508630982614704407752
H 3.5361099220257390385313556180336 1.6511526736026123085565586734447 9.3511957166856198853110981872305
H 3.3627437032928892968186573853018 3.1983156356650876972480546100996 9.287702555159679462803978822194
O 5.7072285569269851634999213274568 4.7749779984942497534916583390441 9.1939973298732660111909353872761
O 4.0342942733742725991419320052955 2.4861614472291848620955079240957 9.2477715820820485248532349942252
6
t = 16
H 5.7821219499371556693745333177503 3.8168105483914573916592871682951 9.3817418357478175039432244375348
H 6.5967203657890811641095751838293 5.1565420388063554213431416428648 9.3267407712539895925374366925098
H 3.5407052898935016393977548432304 1.6486227897733738423369231895776 9.3516734852279892464821386965923
H 3.3583928667998304007369370083325 3.1947104211509573801208716758993 9.2867034044171727913408176391385
O 5.7072518274064076848617332871072 4.7752113634549875342827363056131 9.1934809790691964792586077237502
O 4.0341647166025049742188457457814 2.4864453303173204012921360117616 9.248293267736332978756763623096
6
t = 17
H 5.7886941089745143074196676025167 3.8169619890142629792251227627276 9.3812103289385273541256538010202
H 6.594350971068764444282805925468 5.1618771119189110763159078487661 9.3268660418508630982614704407752
H 3.5361099220257390385313556180336 1.6511526736026123085565586734447 9.3511957166856198853110981872305
H 3.3627437032928892968186573853018 3.1983156356650876972480546100996 9.287702555159679462803978822194
O 5.7072285569269851634999213274568 4.7749779984942497534916583390441 9.1939973298732660111909353872761
O 4.0342942733742725991419320052955 2.4861614472291848620955079240957 9.2477715820820485248532349942252
6
t = 18
H 5.8082343983690405408992774027865 3.8176459664606010591114682029001 9.3795582032214319667673407820985
H 6.5871118910031540849558950867504 5.1776372682171896144609490875155 9.3272324970955633460789613309316
H 3.5225045428554175863666841905797 1.6588540102033195733355341872084 9.3498094751053191231449090992101
H 3.3758666512230042222597603540635 3.2089165406401511937417581066256 9.2906876291123587918718840228394
O 5.7071642306750636208789728698321 4.7742687352317476623397851653863 9.1955397380265981865932189975865
O 4.0346710480354897043753226171248 2.4853125404117322183594751550118 9.2462210869325964779363857815042
6
t = 19
H 5.8400948370807741483190511644352 3.8195294603656040344219491089461 9.3766330396661317081452580168843
H 6.574660773070581498700448719319 5.2030075383850773462768302124459 9.3279038916469350084526013233699
H 3.5004756118610238502242282265797 1.6719857036607146394402434452786 9.3476246496420483111933208419941
H 3.3978546870023027537399684661068 3.2257915584970486833071845467202 9.2956127721759127524592258851044
O 5.7070735099725498074008100957144 4.7730625793436338710762356640771 9.1980682777839568586841778596863
O 4.0352538631438870098122606577817 2.4839062925119601565882021532161 9.2436909584070541257005970692262
6
t = 20
H 5.8830752456951360684911378484685 3.8236133681645059212428350292612 9.3722288590948981124029160127975
H 6.5565928574603207223958634131122 5.236575626976023301040186197497 9.328919680351765109094230865594
H 3.4710938280383754062086154590361 1.6908575338091453854616474927752 9.3448117814422815285979595500976
H 3.4287523745916552719847913976992 3.2477959012272132888199394074036 9.3023693766230906021519331261516
O 5.7069832952318284569059869681951 4.7713557273001274694479434401728 9.2015008785971854621266174945049
O 4.0359900084749771309589050360955 2.481978686493723440520398071385 9.2402616368181273998061442398466
6
t = 21
H 5.9352872737213591136651302804239 3.8310238246511745252576019993285 9.3661944126383502862154273316264
H 6.5326348717945332822409909567796 5.2764421630150026842898114409763 9.330329841356588715939324174542
H 3.4358197981452409663916114368476 1.7157564040388180170992882267456 9.3415774184868407559179104282521
H 3.4683770916407690165783606062178 3.2733701857716734906489364220761 9.3107678291226765310284463339485
O 5.7069486184573623432925160159357 4.7691643336868247970983247796539 9.2057182255038743079467167262919
O 4.0367893261786518266376333485823 2.4796117578549612403548962902278 9.2360828402517149982031696708873
6
t = 22
H 5.9941103114393072814891638699919 3.8427302454556810928920640435535 9.3585207101023097919778592768125
H 6.5029094379823666471907017694321 5.3202140205340295864289146265946 9.3321984689039396698717609979212
H 3.3965009543455346729956545459572 1.7466733110740946255390326768975 9.3381649960213248817808562307619
H 3.5161266850417272067375051847193 3.3006149755353240138333603681531 9.3204859608027454953571577789262
O 5.7070318725967705830726117710583 4.7665505856509531312781291489955 9.2105187857466646050852432381362
O 4.037567833985221454895508941263 2.4769015219363099689076079812367 9.2313334337318835309815767686814
6
t = 23
H 6.0564013011637829464461901807226 3.8592188596551526558187106275 9.3493973980616313923519555828534
H 6.4680556705041922782584151718765 5.3653006464478298909170916886069 9.3345540967430817858030422939919
H 3.3552454392089936519028015027288 1.7832187776114267752092246155371 9.3348185849186133822286137728952
H 3.5708639319036876713653327897191 3.3275371744329453882471625547623 9.3310570358693034620500839082524
O 5.7072716145014652511235908605158 4.7636149296263363694947656767908 9.2157030569028126620878538233228
O 4.0382463318875725377665730775334 2.4739721390877282836129325005459 9.2261934330139929727465641917661
6
t = 24
H 6.1189156729662288469739905849565 3.8802809654346357426391023182077 9.3392261925207229467105207731947
H 6.4292952457318914838424461777322 5.4092535440895570530983604840003 9.3374130965228196998850762611255
H 3.3142398911624662005692698585335 1.8244491383105831960875775621389 9.3317409429355411276674203691073
H 3.6307319609640007485040769097395 3.3522516913940965110896286205389 9.3417745023404528126320656156167
O 5.7076960363155126998435662244447 4.7604888615759790582160349003971 9.2210463759960372698287756065838
O 4.0387728637689512822817050619051 2.4709682357621072235076553624822 9.2208579825780176975058566313237
6
t = 25
H 6.178567975750090646158696472412 3.9049769228475854632165464863647 9.3285729131527990176664388854988
H 6.3883900231205625885877452674322 5.4499558718436036386378873430658 9.3406729819071596665480683441274
H 3.2755360556484460765602761966875 1.8687996410946166037092552869581 9.3291025612418110313228680752218
H 3.693213619565309357994919992052 3.3732673689703491781699540297268 9.3519193250344070378332617110573
O 5.7083030634455820262473935144953 4.7573285021703792807556965271942 9.2263617610002341962172067724168
O 4.0391064498523947534636135969777 2.4680479933712105022891591943335 9.2155355071880222794789006002247
6
t = 26
H 6.2329244371913912203808649792336 3.9317680967195500763011750677833 9.3181548601666364106677065137774
H 6.3473847202582565074635567725636 5.4859286465743481997492381196935 9.3441808258439351675406214781106
H 3.2408537282977989413268460339168 1.9141391388953488128521485123201 9.3269621779497029478989134076983
H 3.7552341353662175293948166654445 3.3897111579670906600370017258683 9.3609616507446897770705618313514
O 5.7090589220964709227246203226969 4.7542675301110577379404276143759 9.2314395482886482113826787099242
O 4.0392593221258570324039283150341 2.4653621120977904368487543251831 9.2104364685288775405069827684201
6
t = 27
H 6.280191081228165828065357345622 3.9587846101386330310845096391859 9.3086530489464340831773370155133
H 6.3084589213124324658110708696768 5.5162409091953881201675358170178 9.3477277965231504452958688489161
H 3.2114090526493095367754904145841 1.9580013460387328816381113938405 9.325304376456452715160594379995
H 3.813595581212510410296090412885 3.4013755660098694555415477225324 9.3685223849550176566935988375917
O 5.7099010855989931201293074991554 4.7514453122569699772270723769907 9.2361215547499977418510752613656
O 4.0392894744973641962815236183815 2.4630060691535216044201206386788 9.2057329765438300483992861700244
6
t = 28
H 6.3193318861293770183351625746582 3.9839962363069054696040893759346 9.3005170553316229842266693594866
H 6.273646654241555431497090467019 5.5405721053839656065065355505794 9.3510845278155336757208715425804
H 3.1877579692632971308796641096706 1.9978160269502762691473662926001 9.3240933059420676443096454022452
H 3.8652869736203268047347592073493 3.408814779349653711904011288425 9.3744478218874682795558328507468
O 5.7107526130928123464514101215173 4.7489618433152465115654194960371 9.2402201230990286262567678932101
O 4.0392451646588396485526573087554 2.4610540788652031096717109903693 9.201605193924011771855475672055
6
t = 29
H 6.3498332724754664724287067656405 4.0056150741470162301993696019053 9.2939804886463051047940098214895
H 6.2447221377976802614284679293633 5.5589753742117125057120574638247 9.3540058069023430675770214293152
H 3.1699328551909791151786066620843 2.0313167005024861389017587498529 9.3232242777366778341274766717106
H 3.9078215229230255367554036638467 3.4129682840167649970908314571716 9.3787578978361043624545345664956
O 5.7115393318012390722060445114039 4.746926424718976633698730438482 9.2435727281143265088303451193497
O 4.0391717264779005702735048544127 2.4595397927435844742660719930427 9.1982376802378471580823315889575
6
t = 30
H 6.3715904951473465445133115281351 4.0222021050263556674053688766435 9.2891841533919503604010969866067
H 6.22303729189862764314966625534 5.5717952367014103032261118642054 9.3562438632752478184784195036627
H 3.1576265866388064651459899323527 2.0566209168731792722439877252327 9.3226405748011753615855923271738
H 3.9393738008812939632719007931883 3.4149414010257630458511357574025 9.3816081972144313994022013503127
O 5.7121606708465728630130797682796 4.7454307011624088374901475617662 9.2460660301644121972231005202048
O 4.0390991117215842010068627132569 2.4584676108045018239067758258898 9.1957692321846256078288206481375
6
t = 31
H 6.3845423592057919393027987098321 4.0326992452831369462273869430646 9.2862537136589828890009812312201
H 6.2095682687596660542794779757969 5.5792558747753258074908444541506 9.3576412835099578302333611645736
H 3.1505260717320457963808166823583 2.0723837185397528948271883564303 9.322295905806120330794328765478
H 3.9587306119287943850792999000987 3.4156019592329669443131479056319 9.3831989090612921700085280463099
O 5.7125619015713642312448428128846 4.744516772708051277618324093055 9.2476012348204079671631916426122
O 4.0390375682846961780114725115709 2.4578398360105948583509416494053 9.1942704533255543708492041332647
