# Supplementary material for: Origins of fast diffusion of water dimers on surfaces
Source: Nat Commun. 2020 Apr 3;11:1689. doi: 10.1038/s41467-020-15377-8 (PMC7125088; doi:10.1038/s41467-020-15377-8)
Supplement: Supplementary file 2 — Source Data [file 41467_2020_15377_MOESM2_ESM.zip › water-surface_geos/instanton_Pd/substrate]

Pd  
 1.0000000000000000
    11.1468312986247362    0.0000000000000000    0.0000000000000000
     5.5734156493123681    9.6534390763085032    0.0000000000000000
     0.0000000000000000    0.0000000000000000   20.8260122326289441
  64 
Cartesian
  0.0000000000000000  0.0000000000000000  0.0000000000000000  
  2.7867078246561841  0.0000000000000000  0.0000000000000000  
  5.5734156493123681  0.0000000000000000  0.0000000000000000  
  8.3601234739685530  0.0000000000000000  0.0000000000000000  
  1.3933539123280920  2.4133597690771258  0.0000000000000000  
  4.1800617369842765  2.4133597690771258  0.0000000000000000  
  6.9667695616404597  2.4133597690771258  0.0000000000000000  
  9.7534773862966446  2.4133597690771258  0.0000000000000000  
  2.7867078246561841  4.8267195381542516  0.0000000000000000  
  5.5734156493123681  4.8267195381542516  0.0000000000000000  
  8.3601234739685530  4.8267195381542516  0.0000000000000000  
 11.1468312986247362  4.8267195381542516  0.0000000000000000  
  4.1800617369842765  7.2400793072313778  0.0000000000000000  
  6.9667695616404606  7.2400793072313778  0.0000000000000000  
  9.7534773862966446  7.2400793072313778  0.0000000000000000  
 12.5401852109528296  7.2400793072313778  0.0000000000000000  
  1.3933539123280920  0.8044532563590419  2.2753374108763640  
  4.1800617369842756  0.8044532563590419  2.2753374108763640  
  6.9667695616404606  0.8044532563590419  2.2753374108763640  
  9.7534773862966446  0.8044532563590419  2.2753374108763640  
  2.7867078246561841  3.2178130254361674  2.2753374108763640  
  5.5734156493123681  3.2178130254361674  2.2753374108763640  
  8.3601234739685530  3.2178130254361674  2.2753374108763640  
 11.1468312986247362  3.2178130254361674  2.2753374108763640  
  4.1800617369842765  5.6311727945132937  2.2753374108763640  
  6.9667695616404597  5.6311727945132937  2.2753374108763640  
  9.7534773862966446  5.6311727945132937  2.2753374108763640  
 12.5401852109528296  5.6311727945132937  2.2753374108763640  
  5.5734156493123681  8.0445325635904190  2.2753374108763640  
  8.3601234739685530  8.0445325635904190  2.2753374108763640  
 11.1468312986247362  8.0445325635904190  2.2753374108763640  
 13.9335391232809211  8.0445325635904190  2.2753374108763640  
  0.0000000000000000  1.6089065127180837  4.5285181915058654  
  2.7867078246561841  1.6089065127180837  4.5285181915058654  
  5.5734156493123681  1.6089065127180837  4.5285181915058654  
  8.3601234739685513  1.6089065127180837  4.5285181915058654  
  1.3933539123280918  4.0222662817952095  4.5285181915058654  
  4.1800617369842765  4.0222662817952095  4.5285181915058654  
  6.9667695616404597  4.0222662817952095  4.5285181915058654  
  9.7534773862966428  4.0222662817952095  4.5285181915058654  
  2.7867078246561841  6.4356260508723349  4.5285181915058654  
  5.5734156493123681  6.4356260508723349  4.5285181915058654  
  8.3601234739685530  6.4356260508723349  4.5285181915058654  
 11.1468312986247362  6.4356260508723349  4.5285181915058654  
  4.1800617369842765  8.8489858199494602  4.5285181915058654  
  6.9667695616404606  8.8489858199494602  4.5285181915058654  
  9.7534773862966446  8.8489858199494602  4.5285181915058654  
 12.5401852109528278  8.8489858199494602  4.5285181915058654  
  0.0000000000000000  0.0000000000000000  6.8011101781519399  
  2.7867078246561841  0.0000000000000000  6.8011101781519399  
  5.5734156493123681  0.0000000000000000  6.8011101781519399  
  8.3601234739685530  0.0000000000000000  6.8011101781519399  
  1.3933539123280920  2.4133597690771258  6.8011101781519399  
  4.1800617369842765  2.4133597690771258  6.8011101781519399  
  6.9667695616404597  2.4133597690771258  6.8011101781519399  
  9.7534773862966446  2.4133597690771258  6.8011101781519399  
  2.7867078246561841  4.8267195381542516  6.8011101781519399  
  5.5734156493123681  4.8267195381542516  6.8011101781519399  
  8.3601234739685530  4.8267195381542516  6.8011101781519399  
 11.1468312986247362  4.8267195381542516  6.8011101781519399  
  4.1800617369842765  7.2400793072313778  6.8011101781519399  
  6.9667695616404606  7.2400793072313778  6.8011101781519399  
  9.7534773862966446  7.2400793072313778  6.8011101781519399  
 12.5401852109528296  7.2400793072313778  6.8011101781519399  
