# Supplementary material for: Origins of fast diffusion of water dimers on surfaces
Source: Nat Commun. 2020 Apr 3;11:1689. doi: 10.1038/s41467-020-15377-8 (PMC7125088; doi:10.1038/s41467-020-15377-8)
Supplement: Supplementary file 2 — Source Data [file 41467_2020_15377_MOESM2_ESM.zip › water-surface_geos/MgO/CONTCAR_DIMER_IS]

Mg  O  H  O  H                          
   1.00000000000000     
     8.4399999999999995    0.0000000000000000    0.0000000000000000
     0.0000000000000000    8.4399999999999995    0.0000000000000000
     0.0000000000000000    0.0000000000000000   18.2199999999999989
   Mg   O    H    O    H 
    24    25     2     1     2
Selective dynamics
Direct
  0.0000000000000000  0.0000000000000000  0.0000000000000000   F   F   F
  0.2500000000000000  0.2500000000000000  0.0000000000000000   F   F   F
  0.0000000000000000  0.5000000000000000  0.0000000000000000   F   F   F
  0.2500000000000000  0.7500000000000000  0.0000000000000000   F   F   F
  0.5000000000000000  0.0000000000000000  0.0000000000000000   F   F   F
  0.7500000000000000  0.2500000000000000  0.0000000000000000   F   F   F
  0.5000000000000000  0.5000000000000000  0.0000000000000000   F   F   F
  0.7500000000000000  0.7500000000000000  0.0000000000000000   F   F   F
  0.2500000000000000  0.0000000000000000  0.1163491511551058   F   F   F
  0.0000000000000000  0.2500000000000000  0.1163491511551058   F   F   F
  0.2500000000000000  0.5000000000000000  0.1163491511551058   F   F   F
  0.0000000000000000  0.7500000000000000  0.1163491511551058   F   F   F
  0.7500000000000000  0.0000000000000000  0.1163491511551058   F   F   F
  0.5000000000000000  0.2500000000000000  0.1163491511551058   F   F   F
  0.7500000000000000  0.5000000000000000  0.1163491511551058   F   F   F
  0.5000000000000000  0.7500000000000000  0.1163491511551058   F   F   F
  0.0000000000000000  0.0000000000000000  0.2312645187325941   F   F   F
  0.2500000000000000  0.2500000000000000  0.2312645187325941   F   F   F
  0.0000000000000000  0.5000000000000000  0.2312645187325941   F   F   F
  0.2500000000000000  0.7500000000000000  0.2312645187325941   F   F   F
  0.5000000000000000  0.0000000000000000  0.2312645187325941   F   F   F
  0.7500000000000000  0.2500000000000000  0.2312645187325941   F   F   F
  0.5000000000000000  0.5000000000000000  0.2312645187325941   F   F   F
  0.7500000000000000  0.7500000000000000  0.2312645187325941   F   F   F
  0.2500000000000000  0.0000000000000000  0.0000000000000000   F   F   F
  0.0000000000000000  0.2500000000000000  0.0000000000000000   F   F   F
  0.2500000000000000  0.5000000000000000  0.0000000000000000   F   F   F
  0.0000000000000000  0.7500000000000000  0.0000000000000000   F   F   F
  0.7500000000000000  0.0000000000000000  0.0000000000000000   F   F   F
  0.5000000000000000  0.2500000000000000  0.0000000000000000   F   F   F
  0.7500000000000000  0.5000000000000000  0.0000000000000000   F   F   F
  0.5000000000000000  0.7500000000000000  0.0000000000000000   F   F   F
  0.0000000000000000  0.0000000000000000  0.1160143353562475   F   F   F
  0.2500000000000000  0.2500000000000000  0.1160143353562475   F   F   F
  0.0000000000000000  0.5000000000000000  0.1160143353562475   F   F   F
  0.2500000000000000  0.7500000000000000  0.1160143353562475   F   F   F
  0.5000000000000000  0.0000000000000000  0.1160143353562475   F   F   F
  0.7500000000000000  0.2500000000000000  0.1160143353562475   F   F   F
  0.5000000000000000  0.5000000000000000  0.1160143353562475   F   F   F
  0.7500000000000000  0.7500000000000000  0.1160143353562475   F   F   F
  0.2500000000000000  0.0000000000000000  0.2334431272857742   F   F   F
  0.0000000000000000  0.2500000000000000  0.2334431272857742   F   F   F
  0.2500000000000000  0.5000000000000000  0.2334431272857742   F   F   F
  0.0000000000000000  0.7500000000000000  0.2334431272857742   F   F   F
  0.7500000000000000  0.0000000000000000  0.2334431272857742   F   F   F
  0.5000000000000000  0.2500000000000000  0.2334431272857742   F   F   F
  0.7500000000000000  0.5000000000000000  0.2334431272857742   F   F   F
  0.5000000000000000  0.7500000000000000  0.2334431272857742   F   F   F
  0.2600522765209975  0.3075303488275298  0.3527722295920955   T   T   T
  0.2550949164772996  0.4141721268874722  0.3299141929256125   T   T   T
  0.3713940476371242  0.2988628820557340  0.3668289183899113   T   T   T
  0.5652908364523501  0.5012204273344351  0.3531016681441924   T   T   T
  0.6682350040392007  0.5045171814746601  0.3256462173158611   T   T   T
  0.5490368662475736  0.6075290642023347  0.3725472357731716   T   T   T
 
  0.00000000E+00  0.00000000E+00  0.00000000E+00
  0.00000000E+00  0.00000000E+00  0.00000000E+00
  0.00000000E+00  0.00000000E+00  0.00000000E+00
  0.00000000E+00  0.00000000E+00  0.00000000E+00
  0.00000000E+00  0.00000000E+00  0.00000000E+00
  0.00000000E+00  0.00000000E+00  0.00000000E+00
  0.00000000E+00  0.00000000E+00  0.00000000E+00
  0.00000000E+00  0.00000000E+00  0.00000000E+00
  0.00000000E+00  0.00000000E+00  0.00000000E+00
  0.00000000E+00  0.00000000E+00  0.00000000E+00
  0.00000000E+00  0.00000000E+00  0.00000000E+00
  0.00000000E+00  0.00000000E+00  0.00000000E+00
  0.00000000E+00  0.00000000E+00  0.00000000E+00
  0.00000000E+00  0.00000000E+00  0.00000000E+00
  0.00000000E+00  0.00000000E+00  0.00000000E+00
  0.00000000E+00  0.00000000E+00  0.00000000E+00
  0.00000000E+00  0.00000000E+00  0.00000000E+00
  0.00000000E+00  0.00000000E+00  0.00000000E+00
  0.00000000E+00  0.00000000E+00  0.00000000E+00
  0.00000000E+00  0.00000000E+00  0.00000000E+00
  0.00000000E+00  0.00000000E+00  0.00000000E+00
  0.00000000E+00  0.00000000E+00  0.00000000E+00
  0.00000000E+00  0.00000000E+00  0.00000000E+00
  0.00000000E+00  0.00000000E+00  0.00000000E+00
  0.00000000E+00  0.00000000E+00  0.00000000E+00
  0.00000000E+00  0.00000000E+00  0.00000000E+00
  0.00000000E+00  0.00000000E+00  0.00000000E+00
  0.00000000E+00  0.00000000E+00  0.00000000E+00
  0.00000000E+00  0.00000000E+00  0.00000000E+00
  0.00000000E+00  0.00000000E+00  0.00000000E+00
  0.00000000E+00  0.00000000E+00  0.00000000E+00
  0.00000000E+00  0.00000000E+00  0.00000000E+00
  0.00000000E+00  0.00000000E+00  0.00000000E+00
  0.00000000E+00  0.00000000E+00  0.00000000E+00
  0.00000000E+00  0.00000000E+00  0.00000000E+00
  0.00000000E+00  0.00000000E+00  0.00000000E+00
  0.00000000E+00  0.00000000E+00  0.00000000E+00
  0.00000000E+00  0.00000000E+00  0.00000000E+00
  0.00000000E+00  0.00000000E+00  0.00000000E+00
  0.00000000E+00  0.00000000E+00  0.00000000E+00
  0.00000000E+00  0.00000000E+00  0.00000000E+00
  0.00000000E+00  0.00000000E+00  0.00000000E+00
  0.00000000E+00  0.00000000E+00  0.00000000E+00
  0.00000000E+00  0.00000000E+00  0.00000000E+00
  0.00000000E+00  0.00000000E+00  0.00000000E+00
  0.00000000E+00  0.00000000E+00  0.00000000E+00
  0.00000000E+00  0.00000000E+00  0.00000000E+00
  0.00000000E+00  0.00000000E+00  0.00000000E+00
  0.00000000E+00  0.00000000E+00  0.00000000E+00
  0.00000000E+00  0.00000000E+00  0.00000000E+00
  0.00000000E+00  0.00000000E+00  0.00000000E+00
  0.00000000E+00  0.00000000E+00  0.00000000E+00
  0.00000000E+00  0.00000000E+00  0.00000000E+00
  0.00000000E+00  0.00000000E+00  0.00000000E+00
