# Supplementary material for: Origins of fast diffusion of water dimers on surfaces
Source: Nat Commun. 2020 Apr 3;11:1689. doi: 10.1038/s41467-020-15377-8 (PMC7125088; doi:10.1038/s41467-020-15377-8)
Supplement: Supplementary file 2 — Source Data [file 41467_2020_15377_MOESM2_ESM.zip › water-surface_geos/MgO/CONTCAR_MONO_IS]

Mg  O  H                                
   1.00000000000000     
     8.4399999999999995    0.0000000000000000    0.0000000000000000
     0.0000000000000000    8.4399999999999995    0.0000000000000000
     0.0000000000000000    0.0000000000000000   18.2199999999999989
   Mg   O    H 
    24    25     2
Selective dynamics
Direct
  0.0000000000000000  0.0000000000000000  0.0000000000000000   F   F   F
  0.2500000000000000  0.2500000000000000  0.0000000000000000   F   F   F
  0.0000000000000000  0.5000000000000000  0.0000000000000000   F   F   F
  0.2500000000000000  0.7500000000000000  0.0000000000000000   F   F   F
  0.5000000000000000  0.0000000000000000  0.0000000000000000   F   F   F
  0.7500000000000000  0.2500000000000000  0.0000000000000000   F   F   F
  0.5000000000000000  0.5000000000000000  0.0000000000000000   F   F   F
  0.7500000000000000  0.7500000000000000  0.0000000000000000   F   F   F
  0.2500000000000000  0.0000000000000000  0.1163491511551058   F   F   F
  0.0000000000000000  0.2500000000000000  0.1163491511551058   F   F   F
  0.2500000000000000  0.5000000000000000  0.1163491511551058   F   F   F
  0.0000000000000000  0.7500000000000000  0.1163491511551058   F   F   F
  0.7500000000000000  0.0000000000000000  0.1163491511551058   F   F   F
  0.5000000000000000  0.2500000000000000  0.1163491511551058   F   F   F
  0.7500000000000000  0.5000000000000000  0.1163491511551058   F   F   F
  0.5000000000000000  0.7500000000000000  0.1163491511551058   F   F   F
  0.0000000000000000  0.0000000000000000  0.2312645187325941   F   F   F
  0.2500000000000000  0.2500000000000000  0.2312645187325941   F   F   F
  0.0000000000000000  0.5000000000000000  0.2312645187325941   F   F   F
  0.2500000000000000  0.7500000000000000  0.2312645187325941   F   F   F
  0.5000000000000000  0.0000000000000000  0.2312645187325941   F   F   F
  0.7500000000000000  0.2500000000000000  0.2312645187325941   F   F   F
  0.5000000000000000  0.5000000000000000  0.2312645187325941   F   F   F
  0.7500000000000000  0.7500000000000000  0.2312645187325941   F   F   F
  0.2500000000000000  0.0000000000000000  0.0000000000000000   F   F   F
  0.0000000000000000  0.2500000000000000  0.0000000000000000   F   F   F
  0.2500000000000000  0.5000000000000000  0.0000000000000000   F   F   F
  0.0000000000000000  0.7500000000000000  0.0000000000000000   F   F   F
  0.7500000000000000  0.0000000000000000  0.0000000000000000   F   F   F
  0.5000000000000000  0.2500000000000000  0.0000000000000000   F   F   F
  0.7500000000000000  0.5000000000000000  0.0000000000000000   F   F   F
  0.5000000000000000  0.7500000000000000  0.0000000000000000   F   F   F
  0.0000000000000000  0.0000000000000000  0.1160143353562475   F   F   F
  0.2500000000000000  0.2500000000000000  0.1160143353562475   F   F   F
  0.0000000000000000  0.5000000000000000  0.1160143353562475   F   F   F
  0.2500000000000000  0.7500000000000000  0.1160143353562475   F   F   F
  0.5000000000000000  0.0000000000000000  0.1160143353562475   F   F   F
  0.7500000000000000  0.2500000000000000  0.1160143353562475   F   F   F
  0.5000000000000000  0.5000000000000000  0.1160143353562475   F   F   F
  0.7500000000000000  0.7500000000000000  0.1160143353562475   F   F   F
  0.2500000000000000  0.0000000000000000  0.2334431272857742   F   F   F
  0.0000000000000000  0.2500000000000000  0.2334431272857742   F   F   F
  0.2500000000000000  0.5000000000000000  0.2334431272857742   F   F   F
  0.0000000000000000  0.7500000000000000  0.2334431272857742   F   F   F
  0.7500000000000000  0.0000000000000000  0.2334431272857742   F   F   F
  0.5000000000000000  0.2500000000000000  0.2334431272857742   F   F   F
  0.7500000000000000  0.5000000000000000  0.2334431272857742   F   F   F
  0.5000000000000000  0.7500000000000000  0.2334431272857742   F   F   F
  0.2835646480111862  0.2164353519888138  0.3535820350636030   T   T   T
  0.3970868570633783  0.2327623537499122  0.3443359680355300   T   T   T
  0.2672376462500878  0.1029131429366146  0.3443359680355300   T   T   T
 
  0.00000000E+00  0.00000000E+00  0.00000000E+00
  0.00000000E+00  0.00000000E+00  0.00000000E+00
  0.00000000E+00  0.00000000E+00  0.00000000E+00
  0.00000000E+00  0.00000000E+00  0.00000000E+00
  0.00000000E+00  0.00000000E+00  0.00000000E+00
  0.00000000E+00  0.00000000E+00  0.00000000E+00
  0.00000000E+00  0.00000000E+00  0.00000000E+00
  0.00000000E+00  0.00000000E+00  0.00000000E+00
  0.00000000E+00  0.00000000E+00  0.00000000E+00
  0.00000000E+00  0.00000000E+00  0.00000000E+00
  0.00000000E+00  0.00000000E+00  0.00000000E+00
  0.00000000E+00  0.00000000E+00  0.00000000E+00
  0.00000000E+00  0.00000000E+00  0.00000000E+00
  0.00000000E+00  0.00000000E+00  0.00000000E+00
  0.00000000E+00  0.00000000E+00  0.00000000E+00
  0.00000000E+00  0.00000000E+00  0.00000000E+00
  0.00000000E+00  0.00000000E+00  0.00000000E+00
  0.00000000E+00  0.00000000E+00  0.00000000E+00
  0.00000000E+00  0.00000000E+00  0.00000000E+00
  0.00000000E+00  0.00000000E+00  0.00000000E+00
  0.00000000E+00  0.00000000E+00  0.00000000E+00
  0.00000000E+00  0.00000000E+00  0.00000000E+00
  0.00000000E+00  0.00000000E+00  0.00000000E+00
  0.00000000E+00  0.00000000E+00  0.00000000E+00
  0.00000000E+00  0.00000000E+00  0.00000000E+00
  0.00000000E+00  0.00000000E+00  0.00000000E+00
  0.00000000E+00  0.00000000E+00  0.00000000E+00
  0.00000000E+00  0.00000000E+00  0.00000000E+00
  0.00000000E+00  0.00000000E+00  0.00000000E+00
  0.00000000E+00  0.00000000E+00  0.00000000E+00
  0.00000000E+00  0.00000000E+00  0.00000000E+00
  0.00000000E+00  0.00000000E+00  0.00000000E+00
  0.00000000E+00  0.00000000E+00  0.00000000E+00
  0.00000000E+00  0.00000000E+00  0.00000000E+00
  0.00000000E+00  0.00000000E+00  0.00000000E+00
  0.00000000E+00  0.00000000E+00  0.00000000E+00
  0.00000000E+00  0.00000000E+00  0.00000000E+00
  0.00000000E+00  0.00000000E+00  0.00000000E+00
  0.00000000E+00  0.00000000E+00  0.00000000E+00
  0.00000000E+00  0.00000000E+00  0.00000000E+00
  0.00000000E+00  0.00000000E+00  0.00000000E+00
  0.00000000E+00  0.00000000E+00  0.00000000E+00
  0.00000000E+00  0.00000000E+00  0.00000000E+00
  0.00000000E+00  0.00000000E+00  0.00000000E+00
  0.00000000E+00  0.00000000E+00  0.00000000E+00
  0.00000000E+00  0.00000000E+00  0.00000000E+00
  0.00000000E+00  0.00000000E+00  0.00000000E+00
  0.00000000E+00  0.00000000E+00  0.00000000E+00
  0.00000000E+00  0.00000000E+00  0.00000000E+00
  0.00000000E+00  0.00000000E+00  0.00000000E+00
  0.00000000E+00  0.00000000E+00  0.00000000E+00
