# Supplementary material for: Origins of fast diffusion of water dimers on surfaces
Source: Nat Commun. 2020 Apr 3;11:1689. doi: 10.1038/s41467-020-15377-8 (PMC7125088; doi:10.1038/s41467-020-15377-8)
Supplement: Supplementary file 2 — Source Data [file 41467_2020_15377_MOESM2_ESM.zip › water-surface_geos/MgO/CONTCAR_MONO_TS]

Mg  O  H                                
   1.00000000000000     
     8.4399999999999995    0.0000000000000000    0.0000000000000000
     0.0000000000000000    8.4399999999999995    0.0000000000000000
     0.0000000000000000    0.0000000000000000   18.2199999999999989
   Mg   O    H 
    24    25     2
Selective dynamics
Direct
   0.00000000  0.00000000  0.00000000   F   F   F
   0.25000000  0.25000000  0.00000000   F   F   F
   0.00000000  0.50000000  0.00000000   F   F   F
   0.25000000  0.75000000  0.00000000   F   F   F
   0.50000000  0.00000000  0.00000000   F   F   F
   0.75000000  0.25000000  0.00000000   F   F   F
   0.50000000  0.50000000  0.00000000   F   F   F
   0.75000000  0.75000000  0.00000000   F   F   F
   0.25000000  0.00000000  0.11634915   F   F   F
   0.00000000  0.25000000  0.11634915   F   F   F
   0.25000000  0.50000000  0.11634915   F   F   F
   0.00000000  0.75000000  0.11634915   F   F   F
   0.75000000  0.00000000  0.11634915   F   F   F
   0.50000000  0.25000000  0.11634915   F   F   F
   0.75000000  0.50000000  0.11634915   F   F   F
   0.50000000  0.75000000  0.11634915   F   F   F
   0.00000000  0.00000000  0.23126452   F   F   F
   0.25000000  0.25000000  0.23126452   F   F   F
   0.00000000  0.50000000  0.23126452   F   F   F
   0.25000000  0.75000000  0.23126452   F   F   F
   0.50000000  0.00000000  0.23126452   F   F   F
   0.75000000  0.25000000  0.23126452   F   F   F
   0.50000000  0.50000000  0.23126452   F   F   F
   0.75000000  0.75000000  0.23126452   F   F   F
   0.25000000  0.00000000  0.00000000   F   F   F
   0.00000000  0.25000000  0.00000000   F   F   F
   0.25000000  0.50000000  0.00000000   F   F   F
   0.00000000  0.75000000  0.00000000   F   F   F
   0.75000000  0.00000000  0.00000000   F   F   F
   0.50000000  0.25000000  0.00000000   F   F   F
   0.75000000  0.50000000  0.00000000   F   F   F
   0.50000000  0.75000000  0.00000000   F   F   F
   0.00000000  0.00000000  0.11601434   F   F   F
   0.25000000  0.25000000  0.11601434   F   F   F
   0.00000000  0.50000000  0.11601434   F   F   F
   0.25000000  0.75000000  0.11601434   F   F   F
   0.50000000  0.00000000  0.11601434   F   F   F
   0.75000000  0.25000000  0.11601434   F   F   F
   0.50000000  0.50000000  0.11601434   F   F   F
   0.75000000  0.75000000  0.11601434   F   F   F
   0.25000000  0.00000000  0.23344313   F   F   F
   0.00000000  0.25000000  0.23344313   F   F   F
   0.25000000  0.50000000  0.23344313   F   F   F
   0.00000000  0.75000000  0.23344313   F   F   F
   0.75000000  0.00000000  0.23344313   F   F   F
   0.50000000  0.25000000  0.23344313   F   F   F
   0.75000000  0.50000000  0.23344313   F   F   F
   0.50000000  0.75000000  0.23344313   F   F   F
   0.37500325  0.12499675  0.36892383   T   T   T
   0.44029892  0.19029676  0.33573937   T   T   T
   0.30970324  0.05970107  0.33573937   T   T   T
