# Supplementary material for: Origins of fast diffusion of water dimers on surfaces
Source: Nat Commun. 2020 Apr 3;11:1689. doi: 10.1038/s41467-020-15377-8 (PMC7125088; doi:10.1038/s41467-020-15377-8)
Supplement: Supplementary file 2 — Source Data [file 41467_2020_15377_MOESM2_ESM.zip › water-surface_geos/NaCl/CONTCAR_DIMER_IS]

Na Cl  O  H  O  H                       
   1.00000000000000     
    11.1400000000000006    0.0000000000000000    0.0000000000000000
     0.0000000000000000   11.1400000000000006    0.0000000000000000
     0.0000000000000000    0.0000000000000000   19.5700000000000003
   Na   Cl   O    H    O    H 
    24    24     1     2     1     2
Selective dynamics
Direct
  0.0000000000000000  0.0000000000000000  0.0000000000000000   F   F   F
  0.2500000000000000  0.2500000000000000  0.0000000000000000   F   F   F
  0.0000000000000000  0.5000000000000000  0.0000000000000000   F   F   F
  0.2500000000000000  0.7500000000000000  0.0000000000000000   F   F   F
  0.5000000000000000  0.0000000000000000  0.0000000000000000   F   F   F
  0.7500000000000000  0.2500000000000000  0.0000000000000000   F   F   F
  0.5000000000000000  0.5000000000000000  0.0000000000000000   F   F   F
  0.7500000000000000  0.7500000000000000  0.0000000000000000   F   F   F
  0.2500000000000000  0.0000000000000000  0.1432821877253758   F   F   F
  0.0000000000000000  0.2500000000000000  0.1432821877253758   F   F   F
  0.2500000000000000  0.5000000000000000  0.1432821877253758   F   F   F
  0.0000000000000000  0.7500000000000000  0.1432821877253758   F   F   F
  0.7500000000000000  0.0000000000000000  0.1432821877253758   F   F   F
  0.5000000000000000  0.2500000000000000  0.1432821877253758   F   F   F
  0.7500000000000000  0.5000000000000000  0.1432821877253758   F   F   F
  0.5000000000000000  0.7500000000000000  0.1432821877253758   F   F   F
  0.0000000000000000  0.0000000000000000  0.2821955618568310   F   F   F
  0.2500000000000000  0.2500000000000000  0.2821955618568310   F   F   F
  0.0000000000000000  0.5000000000000000  0.2821955618568310   F   F   F
  0.2500000000000000  0.7500000000000000  0.2821955618568310   F   F   F
  0.5000000000000000  0.0000000000000000  0.2821955618568310   F   F   F
  0.7500000000000000  0.2500000000000000  0.2821955618568310   F   F   F
  0.5000000000000000  0.5000000000000000  0.2821955618568310   F   F   F
  0.7500000000000000  0.7500000000000000  0.2821955618568310   F   F   F
  0.2500000000000000  0.0000000000000000  0.0000000000000000   F   F   F
  0.0000000000000000  0.2500000000000000  0.0000000000000000   F   F   F
  0.2500000000000000  0.5000000000000000  0.0000000000000000   F   F   F
  0.0000000000000000  0.7500000000000000  0.0000000000000000   F   F   F
  0.7500000000000000  0.0000000000000000  0.0000000000000000   F   F   F
  0.5000000000000000  0.2500000000000000  0.0000000000000000   F   F   F
  0.7500000000000000  0.5000000000000000  0.0000000000000000   F   F   F
  0.5000000000000000  0.7500000000000000  0.0000000000000000   F   F   F
  0.0000000000000000  0.0000000000000000  0.1418800850156998   F   F   F
  0.2500000000000000  0.2500000000000000  0.1418800850156998   F   F   F
  0.0000000000000000  0.5000000000000000  0.1418800850156998   F   F   F
  0.2500000000000000  0.7500000000000000  0.1418800850156998   F   F   F
  0.5000000000000000  0.0000000000000000  0.1418800850156998   F   F   F
  0.7500000000000000  0.2500000000000000  0.1418800850156998   F   F   F
  0.5000000000000000  0.5000000000000000  0.1418800850156998   F   F   F
  0.7500000000000000  0.7500000000000000  0.1418800850156998   F   F   F
  0.2500000000000000  0.0000000000000000  0.2870802903437948   F   F   F
  0.0000000000000000  0.2500000000000000  0.2870802903437948   F   F   F
  0.2500000000000000  0.5000000000000000  0.2870802903437948   F   F   F
  0.0000000000000000  0.7500000000000000  0.2870802903437948   F   F   F
  0.7500000000000000  0.0000000000000000  0.2870802903437948   F   F   F
  0.5000000000000000  0.2500000000000000  0.2870802903437948   F   F   F
  0.7500000000000000  0.5000000000000000  0.2870802903437948   F   F   F
  0.5000000000000000  0.7500000000000000  0.2870802903437948   F   F   F
  0.2767083683372754  0.3079434065897582  0.4010162213514190   T   T   T
  0.2582513885766285  0.3906451540209757  0.3869904250483436   T   T   T
  0.2208032845152069  0.2884025092173882  0.4374842250908933   T   T   T
  0.5072243056562169  0.4662538503498267  0.4023611739727790   T   T   T
  0.5935533190788466  0.4562230125594766  0.4077839441518568   T   T   T
  0.4731092001629181  0.3855476159776528  0.4058776569164559   T   T   T
 
  0.00000000E+00  0.00000000E+00  0.00000000E+00
  0.00000000E+00  0.00000000E+00  0.00000000E+00
  0.00000000E+00  0.00000000E+00  0.00000000E+00
  0.00000000E+00  0.00000000E+00  0.00000000E+00
  0.00000000E+00  0.00000000E+00  0.00000000E+00
  0.00000000E+00  0.00000000E+00  0.00000000E+00
  0.00000000E+00  0.00000000E+00  0.00000000E+00
  0.00000000E+00  0.00000000E+00  0.00000000E+00
  0.00000000E+00  0.00000000E+00  0.00000000E+00
  0.00000000E+00  0.00000000E+00  0.00000000E+00
  0.00000000E+00  0.00000000E+00  0.00000000E+00
  0.00000000E+00  0.00000000E+00  0.00000000E+00
  0.00000000E+00  0.00000000E+00  0.00000000E+00
  0.00000000E+00  0.00000000E+00  0.00000000E+00
  0.00000000E+00  0.00000000E+00  0.00000000E+00
  0.00000000E+00  0.00000000E+00  0.00000000E+00
  0.00000000E+00  0.00000000E+00  0.00000000E+00
  0.00000000E+00  0.00000000E+00  0.00000000E+00
  0.00000000E+00  0.00000000E+00  0.00000000E+00
  0.00000000E+00  0.00000000E+00  0.00000000E+00
  0.00000000E+00  0.00000000E+00  0.00000000E+00
  0.00000000E+00  0.00000000E+00  0.00000000E+00
  0.00000000E+00  0.00000000E+00  0.00000000E+00
  0.00000000E+00  0.00000000E+00  0.00000000E+00
  0.00000000E+00  0.00000000E+00  0.00000000E+00
  0.00000000E+00  0.00000000E+00  0.00000000E+00
  0.00000000E+00  0.00000000E+00  0.00000000E+00
  0.00000000E+00  0.00000000E+00  0.00000000E+00
  0.00000000E+00  0.00000000E+00  0.00000000E+00
  0.00000000E+00  0.00000000E+00  0.00000000E+00
  0.00000000E+00  0.00000000E+00  0.00000000E+00
  0.00000000E+00  0.00000000E+00  0.00000000E+00
  0.00000000E+00  0.00000000E+00  0.00000000E+00
  0.00000000E+00  0.00000000E+00  0.00000000E+00
  0.00000000E+00  0.00000000E+00  0.00000000E+00
  0.00000000E+00  0.00000000E+00  0.00000000E+00
  0.00000000E+00  0.00000000E+00  0.00000000E+00
  0.00000000E+00  0.00000000E+00  0.00000000E+00
  0.00000000E+00  0.00000000E+00  0.00000000E+00
  0.00000000E+00  0.00000000E+00  0.00000000E+00
  0.00000000E+00  0.00000000E+00  0.00000000E+00
  0.00000000E+00  0.00000000E+00  0.00000000E+00
  0.00000000E+00  0.00000000E+00  0.00000000E+00
  0.00000000E+00  0.00000000E+00  0.00000000E+00
  0.00000000E+00  0.00000000E+00  0.00000000E+00
  0.00000000E+00  0.00000000E+00  0.00000000E+00
  0.00000000E+00  0.00000000E+00  0.00000000E+00
  0.00000000E+00  0.00000000E+00  0.00000000E+00
  0.00000000E+00  0.00000000E+00  0.00000000E+00
  0.00000000E+00  0.00000000E+00  0.00000000E+00
  0.00000000E+00  0.00000000E+00  0.00000000E+00
  0.00000000E+00  0.00000000E+00  0.00000000E+00
  0.00000000E+00  0.00000000E+00  0.00000000E+00
  0.00000000E+00  0.00000000E+00  0.00000000E+00
