# Supplementary material for: Origins of fast diffusion of water dimers on surfaces
Source: Nat Commun. 2020 Apr 3;11:1689. doi: 10.1038/s41467-020-15377-8 (PMC7125088; doi:10.1038/s41467-020-15377-8)
Supplement: Supplementary file 2 — Source Data [file 41467_2020_15377_MOESM2_ESM.zip › water-surface_geos/NaCl/CONTCAR_DIMER_TS]

Na Cl  O  H  O  H                       
   1.00000000000000     
    11.1400000000000006    0.0000000000000000    0.0000000000000000
     0.0000000000000000   11.1400000000000006    0.0000000000000000
     0.0000000000000000    0.0000000000000000   19.5700000000000003
   Na   Cl   O    H    O    H 
    24    24     1     2     1     2
Selective dynamics
Direct
  0.0000000000000000  0.0000000000000000  0.0000000000000000   F   F   F
  0.2500000000000000  0.2500000000000000  0.0000000000000000   F   F   F
  0.0000000000000000  0.5000000000000000  0.0000000000000000   F   F   F
  0.2500000000000000  0.7500000000000000  0.0000000000000000   F   F   F
  0.5000000000000000  0.0000000000000000  0.0000000000000000   F   F   F
  0.7500000000000000  0.2500000000000000  0.0000000000000000   F   F   F
  0.5000000000000000  0.5000000000000000  0.0000000000000000   F   F   F
  0.7500000000000000  0.7500000000000000  0.0000000000000000   F   F   F
  0.2500000000000000  0.0000000000000000  0.1432821877253758   F   F   F
  0.0000000000000000  0.2500000000000000  0.1432821877253758   F   F   F
  0.2500000000000000  0.5000000000000000  0.1432821877253758   F   F   F
  0.0000000000000000  0.7500000000000000  0.1432821877253758   F   F   F
  0.7500000000000000  0.0000000000000000  0.1432821877253758   F   F   F
  0.5000000000000000  0.2500000000000000  0.1432821877253758   F   F   F
  0.7500000000000000  0.5000000000000000  0.1432821877253758   F   F   F
  0.5000000000000000  0.7500000000000000  0.1432821877253758   F   F   F
  0.0000000000000000  0.0000000000000000  0.2821955618568310   F   F   F
  0.2500000000000000  0.2500000000000000  0.2821955618568310   F   F   F
  0.0000000000000000  0.5000000000000000  0.2821955618568310   F   F   F
  0.2500000000000000  0.7500000000000000  0.2821955618568310   F   F   F
  0.5000000000000000  0.0000000000000000  0.2821955618568310   F   F   F
  0.7500000000000000  0.2500000000000000  0.2821955618568310   F   F   F
  0.5000000000000000  0.5000000000000000  0.2821955618568310   F   F   F
  0.7500000000000000  0.7500000000000000  0.2821955618568310   F   F   F
  0.2500000000000000  0.0000000000000000  0.0000000000000000   F   F   F
  0.0000000000000000  0.2500000000000000  0.0000000000000000   F   F   F
  0.2500000000000000  0.5000000000000000  0.0000000000000000   F   F   F
  0.0000000000000000  0.7500000000000000  0.0000000000000000   F   F   F
  0.7500000000000000  0.0000000000000000  0.0000000000000000   F   F   F
  0.5000000000000000  0.2500000000000000  0.0000000000000000   F   F   F
  0.7500000000000000  0.5000000000000000  0.0000000000000000   F   F   F
  0.5000000000000000  0.7500000000000000  0.0000000000000000   F   F   F
  0.0000000000000000  0.0000000000000000  0.1418800850156998   F   F   F
  0.2500000000000000  0.2500000000000000  0.1418800850156998   F   F   F
  0.0000000000000000  0.5000000000000000  0.1418800850156998   F   F   F
  0.2500000000000000  0.7500000000000000  0.1418800850156998   F   F   F
  0.5000000000000000  0.0000000000000000  0.1418800850156998   F   F   F
  0.7500000000000000  0.2500000000000000  0.1418800850156998   F   F   F
  0.5000000000000000  0.5000000000000000  0.1418800850156998   F   F   F
  0.7500000000000000  0.7500000000000000  0.1418800850156998   F   F   F
  0.2500000000000000  0.0000000000000000  0.2870802903437948   F   F   F
  0.0000000000000000  0.2500000000000000  0.2870802903437948   F   F   F
  0.2500000000000000  0.5000000000000000  0.2870802903437948   F   F   F
  0.0000000000000000  0.7500000000000000  0.2870802903437948   F   F   F
  0.7500000000000000  0.0000000000000000  0.2870802903437948   F   F   F
  0.5000000000000000  0.2500000000000000  0.2870802903437948   F   F   F
  0.7500000000000000  0.5000000000000000  0.2870802903437948   F   F   F
  0.5000000000000000  0.7500000000000000  0.2870802903437948   F   F   F
  0.3908145111819977  0.4191705765656533  0.4257135253587306   T   T   T
  0.3383819880984629  0.4773343790706808  0.4036204211530176   T   T   T
  0.4661581813904786  0.4612771960480605  0.4354246608077302   T   T   T
  0.6237518054593776  0.5274351020867654  0.4339134988719573   T   T   T
  0.6489742071926731  0.5973047354055506  0.4598723192508039   T   T   T
  0.6800901907411884  0.5197291549325360  0.3956014303718152   T   T   T
 
             NaN             NaN             NaN
             NaN             NaN             NaN
             NaN             NaN             NaN
             NaN             NaN             NaN
             NaN             NaN             NaN
             NaN             NaN             NaN
             NaN             NaN             NaN
             NaN             NaN             NaN
             NaN             NaN             NaN
             NaN             NaN             NaN
             NaN             NaN             NaN
             NaN             NaN             NaN
             NaN             NaN             NaN
             NaN             NaN             NaN
             NaN             NaN             NaN
             NaN             NaN             NaN
             NaN             NaN             NaN
             NaN             NaN             NaN
             NaN             NaN             NaN
             NaN             NaN             NaN
             NaN             NaN             NaN
             NaN             NaN             NaN
             NaN             NaN             NaN
             NaN             NaN             NaN
             NaN             NaN             NaN
             NaN             NaN             NaN
             NaN             NaN             NaN
             NaN             NaN             NaN
             NaN             NaN             NaN
             NaN             NaN             NaN
             NaN             NaN             NaN
             NaN             NaN             NaN
             NaN             NaN             NaN
             NaN             NaN             NaN
             NaN             NaN             NaN
             NaN             NaN             NaN
             NaN             NaN             NaN
             NaN             NaN             NaN
             NaN             NaN             NaN
             NaN             NaN             NaN
             NaN             NaN             NaN
             NaN             NaN             NaN
             NaN             NaN             NaN
             NaN             NaN             NaN
             NaN             NaN             NaN
             NaN             NaN             NaN
             NaN             NaN             NaN
             NaN             NaN             NaN
             NaN             NaN             NaN
             NaN             NaN             NaN
             NaN             NaN             NaN
             NaN             NaN             NaN
             NaN             NaN             NaN
             NaN             NaN             NaN
