# Supplementary material for: Origins of fast diffusion of water dimers on surfaces
Source: Nat Commun. 2020 Apr 3;11:1689. doi: 10.1038/s41467-020-15377-8 (PMC7125088; doi:10.1038/s41467-020-15377-8)
Supplement: Supplementary file 2 — Source Data [file 41467_2020_15377_MOESM2_ESM.zip › water-surface_geos/NaCl/CONTCAR_MONO_IS]

Na Cl  O  H                             
   1.00000000000000     
    11.1400000000000006    0.0000000000000000    0.0000000000000000
     0.0000000000000000   11.1400000000000006    0.0000000000000000
     0.0000000000000000    0.0000000000000000   19.5700000000000003
   Na   Cl   O    H 
    24    24     1     2
Selective dynamics
Direct
  0.0000000000000000  0.0000000000000000  0.0000000000000000   F   F   F
  0.2500000000000000  0.2500000000000000  0.0000000000000000   F   F   F
  0.0000000000000000  0.5000000000000000  0.0000000000000000   F   F   F
  0.2500000000000000  0.7500000000000000  0.0000000000000000   F   F   F
  0.5000000000000000  0.0000000000000000  0.0000000000000000   F   F   F
  0.7500000000000000  0.2500000000000000  0.0000000000000000   F   F   F
  0.5000000000000000  0.5000000000000000  0.0000000000000000   F   F   F
  0.7500000000000000  0.7500000000000000  0.0000000000000000   F   F   F
  0.2500000000000000  0.0000000000000000  0.1432821877253758   F   F   F
  0.0000000000000000  0.2500000000000000  0.1432821877253758   F   F   F
  0.2500000000000000  0.5000000000000000  0.1432821877253758   F   F   F
  0.0000000000000000  0.7500000000000000  0.1432821877253758   F   F   F
  0.7500000000000000  0.0000000000000000  0.1432821877253758   F   F   F
  0.5000000000000000  0.2500000000000000  0.1432821877253758   F   F   F
  0.7500000000000000  0.5000000000000000  0.1432821877253758   F   F   F
  0.5000000000000000  0.7500000000000000  0.1432821877253758   F   F   F
  0.0000000000000000  0.0000000000000000  0.2821955618568310   F   F   F
  0.2500000000000000  0.2500000000000000  0.2821955618568310   F   F   F
  0.0000000000000000  0.5000000000000000  0.2821955618568310   F   F   F
  0.2500000000000000  0.7500000000000000  0.2821955618568310   F   F   F
  0.5000000000000000  0.0000000000000000  0.2821955618568310   F   F   F
  0.7500000000000000  0.2500000000000000  0.2821955618568310   F   F   F
  0.5000000000000000  0.5000000000000000  0.2821955618568310   F   F   F
  0.7500000000000000  0.7500000000000000  0.2821955618568310   F   F   F
  0.2500000000000000  0.0000000000000000  0.0000000000000000   F   F   F
  0.0000000000000000  0.2500000000000000  0.0000000000000000   F   F   F
  0.2500000000000000  0.5000000000000000  0.0000000000000000   F   F   F
  0.0000000000000000  0.7500000000000000  0.0000000000000000   F   F   F
  0.7500000000000000  0.0000000000000000  0.0000000000000000   F   F   F
  0.5000000000000000  0.2500000000000000  0.0000000000000000   F   F   F
  0.7500000000000000  0.5000000000000000  0.0000000000000000   F   F   F
  0.5000000000000000  0.7500000000000000  0.0000000000000000   F   F   F
  0.0000000000000000  0.0000000000000000  0.1418800850156998   F   F   F
  0.2500000000000000  0.2500000000000000  0.1418800850156998   F   F   F
  0.0000000000000000  0.5000000000000000  0.1418800850156998   F   F   F
  0.2500000000000000  0.7500000000000000  0.1418800850156998   F   F   F
  0.5000000000000000  0.0000000000000000  0.1418800850156998   F   F   F
  0.7500000000000000  0.2500000000000000  0.1418800850156998   F   F   F
  0.5000000000000000  0.5000000000000000  0.1418800850156998   F   F   F
  0.7500000000000000  0.7500000000000000  0.1418800850156998   F   F   F
  0.2500000000000000  0.0000000000000000  0.2870802903437948   F   F   F
  0.0000000000000000  0.2500000000000000  0.2870802903437948   F   F   F
  0.2500000000000000  0.5000000000000000  0.2870802903437948   F   F   F
  0.0000000000000000  0.7500000000000000  0.2870802903437948   F   F   F
  0.7500000000000000  0.0000000000000000  0.2870802903437948   F   F   F
  0.5000000000000000  0.2500000000000000  0.2870802903437948   F   F   F
  0.7500000000000000  0.5000000000000000  0.2870802903437948   F   F   F
  0.5000000000000000  0.7500000000000000  0.2870802903437948   F   F   F
  0.2806977093686831  0.2193022906313165  0.4011821298103025   T   T   T
  0.3675507717408392  0.2306451973899949  0.3997360520151947   T   T   T
  0.2693548026100047  0.1324492282591613  0.3997360520151947   T   T   T
 
  0.00000000E+00  0.00000000E+00  0.00000000E+00
  0.00000000E+00  0.00000000E+00  0.00000000E+00
  0.00000000E+00  0.00000000E+00  0.00000000E+00
  0.00000000E+00  0.00000000E+00  0.00000000E+00
  0.00000000E+00  0.00000000E+00  0.00000000E+00
  0.00000000E+00  0.00000000E+00  0.00000000E+00
  0.00000000E+00  0.00000000E+00  0.00000000E+00
  0.00000000E+00  0.00000000E+00  0.00000000E+00
  0.00000000E+00  0.00000000E+00  0.00000000E+00
  0.00000000E+00  0.00000000E+00  0.00000000E+00
  0.00000000E+00  0.00000000E+00  0.00000000E+00
  0.00000000E+00  0.00000000E+00  0.00000000E+00
  0.00000000E+00  0.00000000E+00  0.00000000E+00
  0.00000000E+00  0.00000000E+00  0.00000000E+00
  0.00000000E+00  0.00000000E+00  0.00000000E+00
  0.00000000E+00  0.00000000E+00  0.00000000E+00
  0.00000000E+00  0.00000000E+00  0.00000000E+00
  0.00000000E+00  0.00000000E+00  0.00000000E+00
  0.00000000E+00  0.00000000E+00  0.00000000E+00
  0.00000000E+00  0.00000000E+00  0.00000000E+00
  0.00000000E+00  0.00000000E+00  0.00000000E+00
  0.00000000E+00  0.00000000E+00  0.00000000E+00
  0.00000000E+00  0.00000000E+00  0.00000000E+00
  0.00000000E+00  0.00000000E+00  0.00000000E+00
  0.00000000E+00  0.00000000E+00  0.00000000E+00
  0.00000000E+00  0.00000000E+00  0.00000000E+00
  0.00000000E+00  0.00000000E+00  0.00000000E+00
  0.00000000E+00  0.00000000E+00  0.00000000E+00
  0.00000000E+00  0.00000000E+00  0.00000000E+00
  0.00000000E+00  0.00000000E+00  0.00000000E+00
  0.00000000E+00  0.00000000E+00  0.00000000E+00
  0.00000000E+00  0.00000000E+00  0.00000000E+00
  0.00000000E+00  0.00000000E+00  0.00000000E+00
  0.00000000E+00  0.00000000E+00  0.00000000E+00
  0.00000000E+00  0.00000000E+00  0.00000000E+00
  0.00000000E+00  0.00000000E+00  0.00000000E+00
  0.00000000E+00  0.00000000E+00  0.00000000E+00
  0.00000000E+00  0.00000000E+00  0.00000000E+00
  0.00000000E+00  0.00000000E+00  0.00000000E+00
  0.00000000E+00  0.00000000E+00  0.00000000E+00
  0.00000000E+00  0.00000000E+00  0.00000000E+00
  0.00000000E+00  0.00000000E+00  0.00000000E+00
  0.00000000E+00  0.00000000E+00  0.00000000E+00
  0.00000000E+00  0.00000000E+00  0.00000000E+00
  0.00000000E+00  0.00000000E+00  0.00000000E+00
  0.00000000E+00  0.00000000E+00  0.00000000E+00
  0.00000000E+00  0.00000000E+00  0.00000000E+00
  0.00000000E+00  0.00000000E+00  0.00000000E+00
  0.00000000E+00  0.00000000E+00  0.00000000E+00
  0.00000000E+00  0.00000000E+00  0.00000000E+00
  0.00000000E+00  0.00000000E+00  0.00000000E+00
