# Supplementary material for: Origins of fast diffusion of water dimers on surfaces
Source: Nat Commun. 2020 Apr 3;11:1689. doi: 10.1038/s41467-020-15377-8 (PMC7125088; doi:10.1038/s41467-020-15377-8)
Supplement: Supplementary file 2 — Source Data [file 41467_2020_15377_MOESM2_ESM.zip › water-surface_geos/NaCl/MONO_path/00]

Na Cl  O  H 
 1.0000000000000000
    11.1400000000000006    0.0000000000000000    0.0000000000000000
     0.0000000000000000   11.1400000000000006    0.0000000000000000
     0.0000000000000000    0.0000000000000000   19.5700000000000003
  24  24   1   2
Selective dynamics
Cartesian
  0.0000000000000000  0.0000000000000000  0.0000000000000000   F   F   F
  2.7850000000000001  2.7850000000000001  0.0000000000000000   F   F   F
  0.0000000000000000  5.5700000000000003  0.0000000000000000   F   F   F
  2.7850000000000001  8.3550000000000004  0.0000000000000000   F   F   F
  5.5700000000000003  0.0000000000000000  0.0000000000000000   F   F   F
  8.3550000000000004  2.7850000000000001  0.0000000000000000   F   F   F
  5.5700000000000003  5.5700000000000003  0.0000000000000000   F   F   F
  8.3550000000000004  8.3550000000000004  0.0000000000000000   F   F   F
  2.7850000000000001  0.0000000000000000  2.8040324137856043   F   F   F
  0.0000000000000000  2.7850000000000001  2.8040324137856043   F   F   F
  2.7850000000000001  5.5700000000000003  2.8040324137856043   F   F   F
  0.0000000000000000  8.3550000000000004  2.8040324137856043   F   F   F
  8.3550000000000004  0.0000000000000000  2.8040324137856043   F   F   F
  5.5700000000000003  2.7850000000000001  2.8040324137856043   F   F   F
  8.3550000000000004  5.5700000000000003  2.8040324137856043   F   F   F
  5.5700000000000003  8.3550000000000004  2.8040324137856043   F   F   F
  0.0000000000000000  0.0000000000000000  5.5225671455381820   F   F   F
  2.7850000000000001  2.7850000000000001  5.5225671455381820   F   F   F
  0.0000000000000000  5.5700000000000003  5.5225671455381820   F   F   F
  2.7850000000000001  8.3550000000000004  5.5225671455381820   F   F   F
  5.5700000000000003  0.0000000000000000  5.5225671455381820   F   F   F
  8.3550000000000004  2.7850000000000001  5.5225671455381820   F   F   F
  5.5700000000000003  5.5700000000000003  5.5225671455381820   F   F   F
  8.3550000000000004  8.3550000000000004  5.5225671455381820   F   F   F
  2.7850000000000001  0.0000000000000000  0.0000000000000000   F   F   F
  0.0000000000000000  2.7850000000000001  0.0000000000000000   F   F   F
  2.7850000000000001  5.5700000000000003  0.0000000000000000   F   F   F
  0.0000000000000000  8.3550000000000004  0.0000000000000000   F   F   F
  8.3550000000000004  0.0000000000000000  0.0000000000000000   F   F   F
  5.5700000000000003  2.7850000000000001  0.0000000000000000   F   F   F
  8.3550000000000004  5.5700000000000003  0.0000000000000000   F   F   F
  5.5700000000000003  8.3550000000000004  0.0000000000000000   F   F   F
  0.0000000000000000  0.0000000000000000  2.7765932637572450   F   F   F
  2.7850000000000001  2.7850000000000001  2.7765932637572450   F   F   F
  0.0000000000000000  5.5700000000000003  2.7765932637572450   F   F   F
  2.7850000000000001  8.3550000000000004  2.7765932637572450   F   F   F
  5.5700000000000003  0.0000000000000000  2.7765932637572450   F   F   F
  8.3550000000000004  2.7850000000000001  2.7765932637572450   F   F   F
  5.5700000000000003  5.5700000000000003  2.7765932637572450   F   F   F
  8.3550000000000004  8.3550000000000004  2.7765932637572450   F   F   F
  2.7850000000000001  0.0000000000000000  5.6181612820280638   F   F   F
  0.0000000000000000  2.7850000000000001  5.6181612820280638   F   F   F
  2.7850000000000001  5.5700000000000003  5.6181612820280638   F   F   F
  0.0000000000000000  8.3550000000000004  5.6181612820280638   F   F   F
  8.3550000000000004  0.0000000000000000  5.6181612820280638   F   F   F
  5.5700000000000003  2.7850000000000001  5.6181612820280638   F   F   F
  8.3550000000000004  5.5700000000000003  5.6181612820280638   F   F   F
  5.5700000000000003  8.3550000000000004  5.6181612820280638   F   F   F
  3.1269724823671301  2.4430275176328662  7.8511342803876198   T   T   T
  4.0945155971929488  2.5693874989245433  7.8228345379373598   T   T   T
  3.0006125010754525  1.4754844028070571  7.8228345379373598   T   T   T
