# Supplementary material for: Origins of fast diffusion of water dimers on surfaces
Source: Nat Commun. 2020 Apr 3;11:1689. doi: 10.1038/s41467-020-15377-8 (PMC7125088; doi:10.1038/s41467-020-15377-8)
Supplement: Supplementary file 2 — Source Data [file 41467_2020_15377_MOESM2_ESM.zip › water-surface_geos/Pd/100/CONTCAR_DIMER_DA]

Pd  H  O                                
   1.00000000000000     
    11.1440028714999890    0.0000000000000000    0.0000000000000000
     0.0000000000000000   11.1440028714999890    0.0000000000000000
     0.0000000000000000    0.0000000000000000   19.9100000000000001
   Pd   H    O 
    64     4     2
Selective dynamics
Direct
   0.12500000  0.12500000  0.00000000   F   F   F
   0.37500000  0.12500000  0.00000000   F   F   F
   0.62500000  0.12500000  0.00000000   F   F   F
   0.87500000  0.12500000  0.00000000   F   F   F
   0.12500000  0.37500000  0.00000000   F   F   F
   0.37500000  0.37500000  0.00000000   F   F   F
   0.62500000  0.37500000  0.00000000   F   F   F
   0.87500000  0.37500000  0.00000000   F   F   F
   0.12500000  0.62500000  0.00000000   F   F   F
   0.37500000  0.62500000  0.00000000   F   F   F
   0.62500000  0.62500000  0.00000000   F   F   F
   0.87500000  0.62500000  0.00000000   F   F   F
   0.12500000  0.87500000  0.00000000   F   F   F
   0.37500000  0.87500000  0.00000000   F   F   F
   0.62500000  0.87500000  0.00000000   F   F   F
   0.87500000  0.87500000  0.00000000   F   F   F
   0.00000000  0.00000000  0.09894525   F   F   F
   0.25000000  0.00000000  0.09894525   F   F   F
   0.50000000  0.00000000  0.09894525   F   F   F
   0.75000000  0.00000000  0.09894525   F   F   F
   0.00000000  0.25000000  0.09894525   F   F   F
   0.25000000  0.25000000  0.09894525   F   F   F
   0.50000000  0.25000000  0.09894525   F   F   F
   0.75000000  0.25000000  0.09894525   F   F   F
   0.00000000  0.50000000  0.09894525   F   F   F
   0.25000000  0.50000000  0.09894525   F   F   F
   0.50000000  0.50000000  0.09894525   F   F   F
   0.75000000  0.50000000  0.09894525   F   F   F
   0.00000000  0.75000000  0.09894525   F   F   F
   0.25000000  0.75000000  0.09894525   F   F   F
   0.50000000  0.75000000  0.09894525   F   F   F
   0.75000000  0.75000000  0.09894525   F   F   F
   0.12500000  0.12500000  0.19699821   F   F   F
   0.37500000  0.12500000  0.19699821   F   F   F
   0.62500000  0.12500000  0.19699821   F   F   F
   0.87500000  0.12500000  0.19699821   F   F   F
   0.12500000  0.37500000  0.19699821   F   F   F
   0.37500000  0.37500000  0.19699821   F   F   F
   0.62500000  0.37500000  0.19699821   F   F   F
   0.87500000  0.37500000  0.19699821   F   F   F
   0.12500000  0.62500000  0.19699821   F   F   F
   0.37500000  0.62500000  0.19699821   F   F   F
   0.62500000  0.62500000  0.19699821   F   F   F
   0.87500000  0.62500000  0.19699821   F   F   F
   0.12500000  0.87500000  0.19699821   F   F   F
   0.37500000  0.87500000  0.19699821   F   F   F
   0.62500000  0.87500000  0.19699821   F   F   F
   0.87500000  0.87500000  0.19699821   F   F   F
   0.00000000  0.00000000  0.29446812   F   F   F
   0.25000000  0.00000000  0.29446812   F   F   F
   0.50000000  0.00000000  0.29446812   F   F   F
   0.75000000  0.00000000  0.29446812   F   F   F
   0.00000000  0.25000000  0.29446812   F   F   F
   0.25000000  0.25000000  0.29446812   F   F   F
   0.50000000  0.25000000  0.29446812   F   F   F
   0.75000000  0.25000000  0.29446812   F   F   F
   0.00000000  0.50000000  0.29446812   F   F   F
   0.25000000  0.50000000  0.29446812   F   F   F
   0.50000000  0.50000000  0.29446812   F   F   F
   0.75000000  0.50000000  0.29446812   F   F   F
   0.00000000  0.75000000  0.29446812   F   F   F
   0.25000000  0.75000000  0.29446812   F   F   F
   0.50000000  0.75000000  0.29446812   F   F   F
   0.75000000  0.75000000  0.29446812   F   F   F
   0.33291248  0.46262272  0.42431766   T   T   T
   0.27387558  0.58963808  0.42247924   T   T   T
   0.22134808  0.16420587  0.42361654   T   T   T
   0.16734146  0.29350117  0.42445386   T   T   T
   0.25712635  0.50433289  0.41610522   T   T   T
   0.24121588  0.24852468  0.41616129   T   T   T
 
 
