# Supplementary material for: Origins of fast diffusion of water dimers on surfaces
Source: Nat Commun. 2020 Apr 3;11:1689. doi: 10.1038/s41467-020-15377-8 (PMC7125088; doi:10.1038/s41467-020-15377-8)
Supplement: Supplementary file 2 — Source Data [file 41467_2020_15377_MOESM2_ESM.zip › water-surface_geos/Pd/100/CONTCAR_MONO_IS]

Pd  H  O                                
   1.00000000000000     
    11.1440028714999890    0.0000000000000000    0.0000000000000000
     0.0000000000000000   11.1440028714999890    0.0000000000000000
     0.0000000000000000    0.0000000000000000   19.9100000000000001
   Pd   H    O 
    64     2     1
Selective dynamics
Direct
  0.1250000000000000  0.1250000000000000  0.0000000000000000   F   F   F
  0.3750000000000000  0.1250000000000000  0.0000000000000000   F   F   F
  0.6250000000000000  0.1250000000000000  0.0000000000000000   F   F   F
  0.8750000000000000  0.1250000000000000  0.0000000000000000   F   F   F
  0.1250000000000000  0.3750000000000000  0.0000000000000000   F   F   F
  0.3750000000000000  0.3750000000000000  0.0000000000000000   F   F   F
  0.6250000000000000  0.3750000000000000  0.0000000000000000   F   F   F
  0.8750000000000000  0.3750000000000000  0.0000000000000000   F   F   F
  0.1250000000000000  0.6250000000000000  0.0000000000000000   F   F   F
  0.3750000000000000  0.6250000000000000  0.0000000000000000   F   F   F
  0.6250000000000000  0.6250000000000000  0.0000000000000000   F   F   F
  0.8750000000000000  0.6250000000000000  0.0000000000000000   F   F   F
  0.1250000000000000  0.8750000000000000  0.0000000000000000   F   F   F
  0.3750000000000000  0.8750000000000000  0.0000000000000000   F   F   F
  0.6250000000000000  0.8750000000000000  0.0000000000000000   F   F   F
  0.8750000000000000  0.8750000000000000  0.0000000000000000   F   F   F
  0.0000000000000000  0.0000000000000000  0.0989452536413822   F   F   F
  0.2500000000000000  0.0000000000000000  0.0989452536413822   F   F   F
  0.5000000000000000  0.0000000000000000  0.0989452536413822   F   F   F
  0.7500000000000000  0.0000000000000000  0.0989452536413822   F   F   F
  0.0000000000000000  0.2500000000000000  0.0989452536413822   F   F   F
  0.2500000000000000  0.2500000000000000  0.0989452536413822   F   F   F
  0.5000000000000000  0.2500000000000000  0.0989452536413822   F   F   F
  0.7500000000000000  0.2500000000000000  0.0989452536413822   F   F   F
  0.0000000000000000  0.5000000000000000  0.0989452536413822   F   F   F
  0.2500000000000000  0.5000000000000000  0.0989452536413822   F   F   F
  0.5000000000000000  0.5000000000000000  0.0989452536413822   F   F   F
  0.7500000000000000  0.5000000000000000  0.0989452536413822   F   F   F
  0.0000000000000000  0.7500000000000000  0.0989452536413822   F   F   F
  0.2500000000000000  0.7500000000000000  0.0989452536413822   F   F   F
  0.5000000000000000  0.7500000000000000  0.0989452536413822   F   F   F
  0.7500000000000000  0.7500000000000000  0.0989452536413822   F   F   F
  0.1250000000000000  0.1250000000000000  0.1969982074085834   F   F   F
  0.3750000000000000  0.1250000000000000  0.1969982074085834   F   F   F
  0.6250000000000000  0.1250000000000000  0.1969982074085834   F   F   F
  0.8750000000000000  0.1250000000000000  0.1969982074085834   F   F   F
  0.1250000000000000  0.3750000000000000  0.1969982074085834   F   F   F
  0.3750000000000000  0.3750000000000000  0.1969982074085834   F   F   F
  0.6250000000000000  0.3750000000000000  0.1969982074085834   F   F   F
  0.8750000000000000  0.3750000000000000  0.1969982074085834   F   F   F
  0.1250000000000000  0.6250000000000000  0.1969982074085834   F   F   F
  0.3750000000000000  0.6250000000000000  0.1969982074085834   F   F   F
  0.6250000000000000  0.6250000000000000  0.1969982074085834   F   F   F
  0.8750000000000000  0.6250000000000000  0.1969982074085834   F   F   F
  0.1250000000000000  0.8750000000000000  0.1969982074085834   F   F   F
  0.3750000000000000  0.8750000000000000  0.1969982074085834   F   F   F
  0.6250000000000000  0.8750000000000000  0.1969982074085834   F   F   F
  0.8750000000000000  0.8750000000000000  0.1969982074085834   F   F   F
  0.0000000000000000  0.0000000000000000  0.2944681153365636   F   F   F
  0.2500000000000000  0.0000000000000000  0.2944681153365636   F   F   F
  0.5000000000000000  0.0000000000000000  0.2944681153365636   F   F   F
  0.7500000000000000  0.0000000000000000  0.2944681153365636   F   F   F
  0.0000000000000000  0.2500000000000000  0.2944681153365636   F   F   F
  0.2500000000000000  0.2500000000000000  0.2944681153365636   F   F   F
  0.5000000000000000  0.2500000000000000  0.2944681153365636   F   F   F
  0.7500000000000000  0.2500000000000000  0.2944681153365636   F   F   F
  0.0000000000000000  0.5000000000000000  0.2944681153365636   F   F   F
  0.2500000000000000  0.5000000000000000  0.2944681153365636   F   F   F
  0.5000000000000000  0.5000000000000000  0.2944681153365636   F   F   F
  0.7500000000000000  0.5000000000000000  0.2944681153365636   F   F   F
  0.0000000000000000  0.7500000000000000  0.2944681153365636   F   F   F
  0.2500000000000000  0.7500000000000000  0.2944681153365636   F   F   F
  0.5000000000000000  0.7500000000000000  0.2944681153365636   F   F   F
  0.7500000000000000  0.7500000000000000  0.2944681153365636   F   F   F
  0.2346152389393123  0.3381586194642116  0.4236945928396239   T   T   T
  0.1647166325494876  0.2172183260633641  0.4237161835486273   T   T   T
  0.2429896760602378  0.2526349785066632  0.4139094362954284   T   T   T
 
  0.00000000E+00  0.00000000E+00  0.00000000E+00
  0.00000000E+00  0.00000000E+00  0.00000000E+00
  0.00000000E+00  0.00000000E+00  0.00000000E+00
  0.00000000E+00  0.00000000E+00  0.00000000E+00
  0.00000000E+00  0.00000000E+00  0.00000000E+00
  0.00000000E+00  0.00000000E+00  0.00000000E+00
  0.00000000E+00  0.00000000E+00  0.00000000E+00
  0.00000000E+00  0.00000000E+00  0.00000000E+00
  0.00000000E+00  0.00000000E+00  0.00000000E+00
  0.00000000E+00  0.00000000E+00  0.00000000E+00
  0.00000000E+00  0.00000000E+00  0.00000000E+00
  0.00000000E+00  0.00000000E+00  0.00000000E+00
  0.00000000E+00  0.00000000E+00  0.00000000E+00
  0.00000000E+00  0.00000000E+00  0.00000000E+00
  0.00000000E+00  0.00000000E+00  0.00000000E+00
  0.00000000E+00  0.00000000E+00  0.00000000E+00
  0.00000000E+00  0.00000000E+00  0.00000000E+00
  0.00000000E+00  0.00000000E+00  0.00000000E+00
  0.00000000E+00  0.00000000E+00  0.00000000E+00
  0.00000000E+00  0.00000000E+00  0.00000000E+00
  0.00000000E+00  0.00000000E+00  0.00000000E+00
  0.00000000E+00  0.00000000E+00  0.00000000E+00
  0.00000000E+00  0.00000000E+00  0.00000000E+00
  0.00000000E+00  0.00000000E+00  0.00000000E+00
  0.00000000E+00  0.00000000E+00  0.00000000E+00
  0.00000000E+00  0.00000000E+00  0.00000000E+00
  0.00000000E+00  0.00000000E+00  0.00000000E+00
  0.00000000E+00  0.00000000E+00  0.00000000E+00
  0.00000000E+00  0.00000000E+00  0.00000000E+00
  0.00000000E+00  0.00000000E+00  0.00000000E+00
  0.00000000E+00  0.00000000E+00  0.00000000E+00
  0.00000000E+00  0.00000000E+00  0.00000000E+00
  0.00000000E+00  0.00000000E+00  0.00000000E+00
  0.00000000E+00  0.00000000E+00  0.00000000E+00
  0.00000000E+00  0.00000000E+00  0.00000000E+00
  0.00000000E+00  0.00000000E+00  0.00000000E+00
  0.00000000E+00  0.00000000E+00  0.00000000E+00
  0.00000000E+00  0.00000000E+00  0.00000000E+00
  0.00000000E+00  0.00000000E+00  0.00000000E+00
  0.00000000E+00  0.00000000E+00  0.00000000E+00
  0.00000000E+00  0.00000000E+00  0.00000000E+00
  0.00000000E+00  0.00000000E+00  0.00000000E+00
  0.00000000E+00  0.00000000E+00  0.00000000E+00
  0.00000000E+00  0.00000000E+00  0.00000000E+00
  0.00000000E+00  0.00000000E+00  0.00000000E+00
  0.00000000E+00  0.00000000E+00  0.00000000E+00
  0.00000000E+00  0.00000000E+00  0.00000000E+00
  0.00000000E+00  0.00000000E+00  0.00000000E+00
  0.00000000E+00  0.00000000E+00  0.00000000E+00
  0.00000000E+00  0.00000000E+00  0.00000000E+00
  0.00000000E+00  0.00000000E+00  0.00000000E+00
  0.00000000E+00  0.00000000E+00  0.00000000E+00
  0.00000000E+00  0.00000000E+00  0.00000000E+00
  0.00000000E+00  0.00000000E+00  0.00000000E+00
  0.00000000E+00  0.00000000E+00  0.00000000E+00
  0.00000000E+00  0.00000000E+00  0.00000000E+00
  0.00000000E+00  0.00000000E+00  0.00000000E+00
  0.00000000E+00  0.00000000E+00  0.00000000E+00
  0.00000000E+00  0.00000000E+00  0.00000000E+00
  0.00000000E+00  0.00000000E+00  0.00000000E+00
  0.00000000E+00  0.00000000E+00  0.00000000E+00
  0.00000000E+00  0.00000000E+00  0.00000000E+00
  0.00000000E+00  0.00000000E+00  0.00000000E+00
  0.00000000E+00  0.00000000E+00  0.00000000E+00
  0.00000000E+00  0.00000000E+00  0.00000000E+00
  0.00000000E+00  0.00000000E+00  0.00000000E+00
  0.00000000E+00  0.00000000E+00  0.00000000E+00
