# Supplementary material for: Origins of fast diffusion of water dimers on surfaces
Source: Nat Commun. 2020 Apr 3;11:1689. doi: 10.1038/s41467-020-15377-8 (PMC7125088; doi:10.1038/s41467-020-15377-8)
Supplement: Supplementary file 2 — Source Data [file 41467_2020_15377_MOESM2_ESM.zip › water-surface_geos/Pd/111/CONTCAR_DIMER_IS]

Pd  H  O                                
   1.00000000000000     
    11.1440028714999890    0.0000000000000000    0.0000000000000000
     5.5720014357499945    9.6509895865657214    0.0000000000000000
     0.0000000000000000    0.0000000000000000   20.8242801818213792
   Pd   H    O 
    64     4     2
Selective dynamics
Direct
  0.0000000000000000  0.0000000000000000  0.3361460727036629   F   F   F
  0.2500000000000000  0.0000000000000000  0.3361460727036629   F   F   F
  0.5000000000000000  0.0000000000000000  0.3361460727036629   F   F   F
  0.7500000000000000  0.0000000000000000  0.3361460727036629   F   F   F
  0.0000000000000000  0.2500000000000000  0.3361460727036629   F   F   F
  0.2500000000000000  0.2500000000000000  0.3361460727036629   F   F   F
  0.5000000000000000  0.2500000000000000  0.3361460727036629   F   F   F
  0.7500000000000000  0.2500000000000000  0.3361460727036629   F   F   F
  0.0000000000000000  0.5000000000000000  0.3361460727036629   F   F   F
  0.2500000000000000  0.5000000000000000  0.3361460727036629   F   F   F
  0.5000000000000000  0.5000000000000000  0.3361460727036629   F   F   F
  0.7500000000000000  0.5000000000000000  0.3361460727036629   F   F   F
  0.0000000000000000  0.7500000000000000  0.3361460727036629   F   F   F
  0.2500000000000000  0.7500000000000000  0.3361460727036629   F   F   F
  0.5000000000000000  0.7500000000000000  0.3361460727036629   F   F   F
  0.7500000000000000  0.7500000000000000  0.3361460727036629   F   F   F
  0.0833333333333357  0.0833333333333357  0.4453820242345543   F   F   F
  0.3333333333333357  0.0833333333333357  0.4453820242345543   F   F   F
  0.5833333333333357  0.0833333333333357  0.4453820242345543   F   F   F
  0.8333333333333357  0.0833333333333357  0.4453820242345543   F   F   F
  0.0833333333333357  0.3333333333333357  0.4453820242345543   F   F   F
  0.3333333333333357  0.3333333333333357  0.4453820242345543   F   F   F
  0.5833333333333357  0.3333333333333357  0.4453820242345543   F   F   F
  0.8333333333333357  0.3333333333333357  0.4453820242345543   F   F   F
  0.0833333333333357  0.5833333333333357  0.4453820242345543   F   F   F
  0.3333333333333357  0.5833333333333357  0.4453820242345543   F   F   F
  0.5833333333333357  0.5833333333333357  0.4453820242345543   F   F   F
  0.8333333333333357  0.5833333333333357  0.4453820242345543   F   F   F
  0.0833333333333357  0.8333333333333357  0.4453820242345543   F   F   F
  0.3333333333333357  0.8333333333333357  0.4453820242345543   F   F   F
  0.5833333333333357  0.8333333333333357  0.4453820242345543   F   F   F
  0.8333333333333357  0.8333333333333357  0.4453820242345543   F   F   F
  0.9166666666666643  0.1666666666666643  0.5536462936877840   F   F   F
  0.1666666666666643  0.1666666666666643  0.5536462936877840   F   F   F
  0.4166666666666643  0.1666666666666643  0.5536462936877840   F   F   F
  0.6666666666666643  0.1666666666666643  0.5536462936877840   F   F   F
  0.9166666666666643  0.4166666666666643  0.5536462936877840   F   F   F
  0.1666666666666643  0.4166666666666643  0.5536462936877840   F   F   F
  0.4166666666666643  0.4166666666666643  0.5536462936877840   F   F   F
  0.6666666666666643  0.4166666666666643  0.5536462936877840   F   F   F
  0.9166666666666643  0.6666666666666643  0.5536462936877840   F   F   F
  0.1666666666666643  0.6666666666666643  0.5536462936877840   F   F   F
  0.4166666666666643  0.6666666666666643  0.5536462936877840   F   F   F
  0.6666666666666643  0.6666666666666643  0.5536462936877840   F   F   F
  0.9166666666666643  0.9166666666666643  0.5536462936877840   F   F   F
  0.1666666666666643  0.9166666666666643  0.5536462936877840   F   F   F
  0.4166666666666643  0.9166666666666643  0.5536462936877840   F   F   F
  0.6666666666666643  0.9166666666666643  0.5536462936877840   F   F   F
  0.0000000000000000  0.0000000000000000  0.6628988980638155   F   F   F
  0.2500000000000000  0.0000000000000000  0.6628988980638155   F   F   F
  0.5000000000000000  0.0000000000000000  0.6628988980638155   F   F   F
  0.7500000000000000  0.0000000000000000  0.6628988980638155   F   F   F
  0.0000000000000000  0.2500000000000000  0.6628988980638155   F   F   F
  0.2500000000000000  0.2500000000000000  0.6628988980638155   F   F   F
  0.5000000000000000  0.2500000000000000  0.6628988980638155   F   F   F
  0.7500000000000000  0.2500000000000000  0.6628988980638155   F   F   F
  0.0000000000000000  0.5000000000000000  0.6628988980638155   F   F   F
  0.2500000000000000  0.5000000000000000  0.6628988980638155   F   F   F
  0.5000000000000000  0.5000000000000000  0.6628988980638155   F   F   F
  0.7500000000000000  0.5000000000000000  0.6628988980638155   F   F   F
  0.0000000000000000  0.7500000000000000  0.6628988980638155   F   F   F
  0.2500000000000000  0.7500000000000000  0.6628988980638155   F   F   F
  0.5000000000000000  0.7500000000000000  0.6628988980638155   F   F   F
  0.7500000000000000  0.7500000000000000  0.6628988980638155   F   F   F
  0.3151843034873305  0.5024957791296106  0.8013037162554447   T   T   T
  0.1638504987151576  0.5794519761855046  0.7764160197019859   T   T   T
  0.1643140629738723  0.2586651282363807  0.7854007933706961   T   T   T
  0.2378830990841043  0.3490961785565763  0.7849258354520956   T   T   T
  0.2266274497839751  0.5051456747943014  0.8057587910973604   T   T   T
  0.2482128205187479  0.2581378292459315  0.7715416893798384   T   T   T
 
  0.00000000E+00  0.00000000E+00  0.00000000E+00
  0.00000000E+00  0.00000000E+00  0.00000000E+00
  0.00000000E+00  0.00000000E+00  0.00000000E+00
  0.00000000E+00  0.00000000E+00  0.00000000E+00
  0.00000000E+00  0.00000000E+00  0.00000000E+00
  0.00000000E+00  0.00000000E+00  0.00000000E+00
  0.00000000E+00  0.00000000E+00  0.00000000E+00
  0.00000000E+00  0.00000000E+00  0.00000000E+00
  0.00000000E+00  0.00000000E+00  0.00000000E+00
  0.00000000E+00  0.00000000E+00  0.00000000E+00
  0.00000000E+00  0.00000000E+00  0.00000000E+00
  0.00000000E+00  0.00000000E+00  0.00000000E+00
  0.00000000E+00  0.00000000E+00  0.00000000E+00
  0.00000000E+00  0.00000000E+00  0.00000000E+00
  0.00000000E+00  0.00000000E+00  0.00000000E+00
  0.00000000E+00  0.00000000E+00  0.00000000E+00
  0.00000000E+00  0.00000000E+00  0.00000000E+00
  0.00000000E+00  0.00000000E+00  0.00000000E+00
  0.00000000E+00  0.00000000E+00  0.00000000E+00
  0.00000000E+00  0.00000000E+00  0.00000000E+00
  0.00000000E+00  0.00000000E+00  0.00000000E+00
  0.00000000E+00  0.00000000E+00  0.00000000E+00
  0.00000000E+00  0.00000000E+00  0.00000000E+00
  0.00000000E+00  0.00000000E+00  0.00000000E+00
  0.00000000E+00  0.00000000E+00  0.00000000E+00
  0.00000000E+00  0.00000000E+00  0.00000000E+00
  0.00000000E+00  0.00000000E+00  0.00000000E+00
  0.00000000E+00  0.00000000E+00  0.00000000E+00
  0.00000000E+00  0.00000000E+00  0.00000000E+00
  0.00000000E+00  0.00000000E+00  0.00000000E+00
  0.00000000E+00  0.00000000E+00  0.00000000E+00
  0.00000000E+00  0.00000000E+00  0.00000000E+00
  0.00000000E+00  0.00000000E+00  0.00000000E+00
  0.00000000E+00  0.00000000E+00  0.00000000E+00
  0.00000000E+00  0.00000000E+00  0.00000000E+00
  0.00000000E+00  0.00000000E+00  0.00000000E+00
  0.00000000E+00  0.00000000E+00  0.00000000E+00
  0.00000000E+00  0.00000000E+00  0.00000000E+00
  0.00000000E+00  0.00000000E+00  0.00000000E+00
  0.00000000E+00  0.00000000E+00  0.00000000E+00
  0.00000000E+00  0.00000000E+00  0.00000000E+00
  0.00000000E+00  0.00000000E+00  0.00000000E+00
  0.00000000E+00  0.00000000E+00  0.00000000E+00
  0.00000000E+00  0.00000000E+00  0.00000000E+00
  0.00000000E+00  0.00000000E+00  0.00000000E+00
  0.00000000E+00  0.00000000E+00  0.00000000E+00
  0.00000000E+00  0.00000000E+00  0.00000000E+00
  0.00000000E+00  0.00000000E+00  0.00000000E+00
  0.00000000E+00  0.00000000E+00  0.00000000E+00
  0.00000000E+00  0.00000000E+00  0.00000000E+00
  0.00000000E+00  0.00000000E+00  0.00000000E+00
  0.00000000E+00  0.00000000E+00  0.00000000E+00
  0.00000000E+00  0.00000000E+00  0.00000000E+00
  0.00000000E+00  0.00000000E+00  0.00000000E+00
  0.00000000E+00  0.00000000E+00  0.00000000E+00
  0.00000000E+00  0.00000000E+00  0.00000000E+00
  0.00000000E+00  0.00000000E+00  0.00000000E+00
  0.00000000E+00  0.00000000E+00  0.00000000E+00
  0.00000000E+00  0.00000000E+00  0.00000000E+00
  0.00000000E+00  0.00000000E+00  0.00000000E+00
  0.00000000E+00  0.00000000E+00  0.00000000E+00
  0.00000000E+00  0.00000000E+00  0.00000000E+00
  0.00000000E+00  0.00000000E+00  0.00000000E+00
  0.00000000E+00  0.00000000E+00  0.00000000E+00
  0.00000000E+00  0.00000000E+00  0.00000000E+00
  0.00000000E+00  0.00000000E+00  0.00000000E+00
  0.00000000E+00  0.00000000E+00  0.00000000E+00
  0.00000000E+00  0.00000000E+00  0.00000000E+00
  0.00000000E+00  0.00000000E+00  0.00000000E+00
  0.00000000E+00  0.00000000E+00  0.00000000E+00
