# Supplementary material for: Origins of fast diffusion of water dimers on surfaces
Source: Nat Commun. 2020 Apr 3;11:1689. doi: 10.1038/s41467-020-15377-8 (PMC7125088; doi:10.1038/s41467-020-15377-8)
Supplement: Supplementary file 2 — Source Data [file 41467_2020_15377_MOESM2_ESM.zip › water-surface_geos/Pd/111/CONTCAR_MONO_IS]

Pd  H  O                                
   1.00000000000000     
    11.1440028714999890    0.0000000000000000    0.0000000000000000
     5.5720014357499945    9.6509895865657214    0.0000000000000000
     0.0000000000000000    0.0000000000000000   20.8242801818213792
   Pd   H    O 
    64     2     1
Selective dynamics
Direct
  0.0000000000000000  0.0000000000000000  0.0000000000000000   F   F   F
  0.2500000000000000  0.0000000000000000  0.0000000000000000   F   F   F
  0.5000000000000000  0.0000000000000000  0.0000000000000000   F   F   F
  0.7500000000000000  0.0000000000000000  0.0000000000000000   F   F   F
  0.0000000000000000  0.2500000000000000  0.0000000000000000   F   F   F
  0.2500000000000000  0.2500000000000000  0.0000000000000000   F   F   F
  0.5000000000000000  0.2500000000000000  0.0000000000000000   F   F   F
  0.7500000000000000  0.2500000000000000  0.0000000000000000   F   F   F
  0.0000000000000000  0.5000000000000000  0.0000000000000000   F   F   F
  0.2500000000000000  0.5000000000000000  0.0000000000000000   F   F   F
  0.5000000000000000  0.5000000000000000  0.0000000000000000   F   F   F
  0.7500000000000000  0.5000000000000000  0.0000000000000000   F   F   F
  0.0000000000000000  0.7500000000000000  0.0000000000000000   F   F   F
  0.2500000000000000  0.7500000000000000  0.0000000000000000   F   F   F
  0.5000000000000000  0.7500000000000000  0.0000000000000000   F   F   F
  0.7500000000000000  0.7500000000000000  0.0000000000000000   F   F   F
  0.0833333333333357  0.0833333333333357  0.1092359515308914   F   F   F
  0.3333333333333357  0.0833333333333357  0.1092359515308914   F   F   F
  0.5833333333333357  0.0833333333333357  0.1092359515308914   F   F   F
  0.8333333333333357  0.0833333333333357  0.1092359515308914   F   F   F
  0.0833333333333357  0.3333333333333357  0.1092359515308914   F   F   F
  0.3333333333333357  0.3333333333333357  0.1092359515308914   F   F   F
  0.5833333333333357  0.3333333333333357  0.1092359515308914   F   F   F
  0.8333333333333357  0.3333333333333357  0.1092359515308914   F   F   F
  0.0833333333333357  0.5833333333333357  0.1092359515308914   F   F   F
  0.3333333333333357  0.5833333333333357  0.1092359515308914   F   F   F
  0.5833333333333357  0.5833333333333357  0.1092359515308914   F   F   F
  0.8333333333333357  0.5833333333333357  0.1092359515308914   F   F   F
  0.0833333333333357  0.8333333333333357  0.1092359515308914   F   F   F
  0.3333333333333357  0.8333333333333357  0.1092359515308914   F   F   F
  0.5833333333333357  0.8333333333333357  0.1092359515308914   F   F   F
  0.8333333333333357  0.8333333333333357  0.1092359515308914   F   F   F
  0.9166666666666643  0.1666666666666643  0.2175002209841210   F   F   F
  0.1666666666666643  0.1666666666666643  0.2175002209841210   F   F   F
  0.4166666666666643  0.1666666666666643  0.2175002209841210   F   F   F
  0.6666666666666643  0.1666666666666643  0.2175002209841210   F   F   F
  0.9166666666666643  0.4166666666666643  0.2175002209841210   F   F   F
  0.1666666666666643  0.4166666666666643  0.2175002209841210   F   F   F
  0.4166666666666643  0.4166666666666643  0.2175002209841210   F   F   F
  0.6666666666666643  0.4166666666666643  0.2175002209841210   F   F   F
  0.9166666666666643  0.6666666666666643  0.2175002209841210   F   F   F
  0.1666666666666643  0.6666666666666643  0.2175002209841210   F   F   F
  0.4166666666666643  0.6666666666666643  0.2175002209841210   F   F   F
  0.6666666666666643  0.6666666666666643  0.2175002209841210   F   F   F
  0.9166666666666643  0.9166666666666643  0.2175002209841210   F   F   F
  0.1666666666666643  0.9166666666666643  0.2175002209841210   F   F   F
  0.4166666666666643  0.9166666666666643  0.2175002209841210   F   F   F
  0.6666666666666643  0.9166666666666643  0.2175002209841210   F   F   F
  0.0000000000000000  0.0000000000000000  0.3267528253601526   F   F   F
  0.2500000000000000  0.0000000000000000  0.3267528253601526   F   F   F
  0.5000000000000000  0.0000000000000000  0.3267528253601526   F   F   F
  0.7500000000000000  0.0000000000000000  0.3267528253601526   F   F   F
  0.0000000000000000  0.2500000000000000  0.3267528253601526   F   F   F
  0.2500000000000000  0.2500000000000000  0.3267528253601526   F   F   F
  0.5000000000000000  0.2500000000000000  0.3267528253601526   F   F   F
  0.7500000000000000  0.2500000000000000  0.3267528253601526   F   F   F
  0.0000000000000000  0.5000000000000000  0.3267528253601526   F   F   F
  0.2500000000000000  0.5000000000000000  0.3267528253601526   F   F   F
  0.5000000000000000  0.5000000000000000  0.3267528253601526   F   F   F
  0.7500000000000000  0.5000000000000000  0.3267528253601526   F   F   F
  0.0000000000000000  0.7500000000000000  0.3267528253601526   F   F   F
  0.2500000000000000  0.7500000000000000  0.3267528253601526   F   F   F
  0.5000000000000000  0.7500000000000000  0.3267528253601526   F   F   F
  0.7500000000000000  0.7500000000000000  0.3267528253601526   F   F   F
  0.2003626795756357  0.3531258788492098  0.4497057668489635   T   T   T
  0.1752812479416933  0.2276182322509603  0.4496374648696341   T   T   T
  0.2452454110900777  0.2538520032170267  0.4406870036634410   T   T   T
 
  0.00000000E+00  0.00000000E+00  0.00000000E+00
  0.00000000E+00  0.00000000E+00  0.00000000E+00
  0.00000000E+00  0.00000000E+00  0.00000000E+00
  0.00000000E+00  0.00000000E+00  0.00000000E+00
  0.00000000E+00  0.00000000E+00  0.00000000E+00
  0.00000000E+00  0.00000000E+00  0.00000000E+00
  0.00000000E+00  0.00000000E+00  0.00000000E+00
  0.00000000E+00  0.00000000E+00  0.00000000E+00
  0.00000000E+00  0.00000000E+00  0.00000000E+00
  0.00000000E+00  0.00000000E+00  0.00000000E+00
  0.00000000E+00  0.00000000E+00  0.00000000E+00
  0.00000000E+00  0.00000000E+00  0.00000000E+00
  0.00000000E+00  0.00000000E+00  0.00000000E+00
  0.00000000E+00  0.00000000E+00  0.00000000E+00
  0.00000000E+00  0.00000000E+00  0.00000000E+00
  0.00000000E+00  0.00000000E+00  0.00000000E+00
  0.00000000E+00  0.00000000E+00  0.00000000E+00
  0.00000000E+00  0.00000000E+00  0.00000000E+00
  0.00000000E+00  0.00000000E+00  0.00000000E+00
  0.00000000E+00  0.00000000E+00  0.00000000E+00
  0.00000000E+00  0.00000000E+00  0.00000000E+00
  0.00000000E+00  0.00000000E+00  0.00000000E+00
  0.00000000E+00  0.00000000E+00  0.00000000E+00
  0.00000000E+00  0.00000000E+00  0.00000000E+00
  0.00000000E+00  0.00000000E+00  0.00000000E+00
  0.00000000E+00  0.00000000E+00  0.00000000E+00
  0.00000000E+00  0.00000000E+00  0.00000000E+00
  0.00000000E+00  0.00000000E+00  0.00000000E+00
  0.00000000E+00  0.00000000E+00  0.00000000E+00
  0.00000000E+00  0.00000000E+00  0.00000000E+00
  0.00000000E+00  0.00000000E+00  0.00000000E+00
  0.00000000E+00  0.00000000E+00  0.00000000E+00
  0.00000000E+00  0.00000000E+00  0.00000000E+00
  0.00000000E+00  0.00000000E+00  0.00000000E+00
  0.00000000E+00  0.00000000E+00  0.00000000E+00
  0.00000000E+00  0.00000000E+00  0.00000000E+00
  0.00000000E+00  0.00000000E+00  0.00000000E+00
  0.00000000E+00  0.00000000E+00  0.00000000E+00
  0.00000000E+00  0.00000000E+00  0.00000000E+00
  0.00000000E+00  0.00000000E+00  0.00000000E+00
  0.00000000E+00  0.00000000E+00  0.00000000E+00
  0.00000000E+00  0.00000000E+00  0.00000000E+00
  0.00000000E+00  0.00000000E+00  0.00000000E+00
  0.00000000E+00  0.00000000E+00  0.00000000E+00
  0.00000000E+00  0.00000000E+00  0.00000000E+00
  0.00000000E+00  0.00000000E+00  0.00000000E+00
  0.00000000E+00  0.00000000E+00  0.00000000E+00
  0.00000000E+00  0.00000000E+00  0.00000000E+00
  0.00000000E+00  0.00000000E+00  0.00000000E+00
  0.00000000E+00  0.00000000E+00  0.00000000E+00
  0.00000000E+00  0.00000000E+00  0.00000000E+00
  0.00000000E+00  0.00000000E+00  0.00000000E+00
  0.00000000E+00  0.00000000E+00  0.00000000E+00
  0.00000000E+00  0.00000000E+00  0.00000000E+00
  0.00000000E+00  0.00000000E+00  0.00000000E+00
  0.00000000E+00  0.00000000E+00  0.00000000E+00
  0.00000000E+00  0.00000000E+00  0.00000000E+00
  0.00000000E+00  0.00000000E+00  0.00000000E+00
  0.00000000E+00  0.00000000E+00  0.00000000E+00
  0.00000000E+00  0.00000000E+00  0.00000000E+00
  0.00000000E+00  0.00000000E+00  0.00000000E+00
  0.00000000E+00  0.00000000E+00  0.00000000E+00
  0.00000000E+00  0.00000000E+00  0.00000000E+00
  0.00000000E+00  0.00000000E+00  0.00000000E+00
  0.00000000E+00  0.00000000E+00  0.00000000E+00
  0.00000000E+00  0.00000000E+00  0.00000000E+00
  0.00000000E+00  0.00000000E+00  0.00000000E+00
