# Supplementary material for: Origins of fast diffusion of water dimers on surfaces
Source: Nat Commun. 2020 Apr 3;11:1689. doi: 10.1038/s41467-020-15377-8 (PMC7125088; doi:10.1038/s41467-020-15377-8)
Supplement: Supplementary file 2 — Source Data [file 41467_2020_15377_MOESM2_ESM.zip › water-surface_geos/Pt/CONTCAR_DIMER_IS]

Pt  H  O                                
   1.00000000000000     
    11.2571399564898371    0.0000000000000000    0.0000000000000000
     5.6285699782449186    9.7489691762770487    0.0000000000000000
     0.0000000000000000    0.0000000000000000   20.8935622141241311
   Pt   H    O 
    64     4     2
Selective dynamics
Direct
  0.0000000000000000  0.0000000000000000  0.3350314287368406   F   F   F
  0.2500000000000000  0.0000000000000000  0.3350314287368406   F   F   F
  0.5000000000000000  0.0000000000000000  0.3350314287368406   F   F   F
  0.7500000000000000  0.0000000000000000  0.3350314287368406   F   F   F
  0.0000000000000000  0.2500000000000000  0.3350314287368406   F   F   F
  0.2500000000000000  0.2500000000000000  0.3350314287368406   F   F   F
  0.5000000000000000  0.2500000000000000  0.3350314287368406   F   F   F
  0.7500000000000000  0.2500000000000000  0.3350314287368406   F   F   F
  0.0000000000000000  0.5000000000000000  0.3350314287368406   F   F   F
  0.2500000000000000  0.5000000000000000  0.3350314287368406   F   F   F
  0.5000000000000000  0.5000000000000000  0.3350314287368406   F   F   F
  0.7500000000000000  0.5000000000000000  0.3350314287368406   F   F   F
  0.0000000000000000  0.7500000000000000  0.3350314287368406   F   F   F
  0.2500000000000000  0.7500000000000000  0.3350314287368406   F   F   F
  0.5000000000000000  0.7500000000000000  0.3350314287368406   F   F   F
  0.7500000000000000  0.7500000000000000  0.3350314287368406   F   F   F
  0.0833333333333357  0.0833333333333357  0.4450104762456135   F   F   F
  0.3333333333333357  0.0833333333333357  0.4450104762456135   F   F   F
  0.5833333333333357  0.0833333333333357  0.4450104762456135   F   F   F
  0.8333333333333357  0.0833333333333357  0.4450104762456135   F   F   F
  0.0833333333333357  0.3333333333333357  0.4450104762456135   F   F   F
  0.3333333333333357  0.3333333333333357  0.4450104762456135   F   F   F
  0.5833333333333357  0.3333333333333357  0.4450104762456135   F   F   F
  0.8333333333333357  0.3333333333333357  0.4450104762456135   F   F   F
  0.0833333333333357  0.5833333333333357  0.4450104762456135   F   F   F
  0.3333333333333357  0.5833333333333357  0.4450104762456135   F   F   F
  0.5833333333333357  0.5833333333333357  0.4450104762456135   F   F   F
  0.8333333333333357  0.5833333333333357  0.4450104762456135   F   F   F
  0.0833333333333357  0.8333333333333357  0.4450104762456135   F   F   F
  0.3333333333333357  0.8333333333333357  0.4450104762456135   F   F   F
  0.5833333333333357  0.8333333333333357  0.4450104762456135   F   F   F
  0.8333333333333357  0.8333333333333357  0.4450104762456135   F   F   F
  0.9166666666666643  0.1666666666666643  0.5538152672992354   F   F   F
  0.1666666666666643  0.1666666666666643  0.5538152672992354   F   F   F
  0.4166666666666643  0.1666666666666643  0.5538152672992354   F   F   F
  0.6666666666666643  0.1666666666666643  0.5538152672992354   F   F   F
  0.9166666666666643  0.4166666666666643  0.5538152672992354   F   F   F
  0.1666666666666643  0.4166666666666643  0.5538152672992354   F   F   F
  0.4166666666666643  0.4166666666666643  0.5538152672992354   F   F   F
  0.6666666666666643  0.4166666666666643  0.5538152672992354   F   F   F
  0.9166666666666643  0.6666666666666643  0.5538152672992354   F   F   F
  0.1666666666666643  0.6666666666666643  0.5538152672992354   F   F   F
  0.4166666666666643  0.6666666666666643  0.5538152672992354   F   F   F
  0.6666666666666643  0.6666666666666643  0.5538152672992354   F   F   F
  0.9166666666666643  0.9166666666666643  0.5538152672992354   F   F   F
  0.1666666666666643  0.9166666666666643  0.5538152672992354   F   F   F
  0.4166666666666643  0.9166666666666643  0.5538152672992354   F   F   F
  0.6666666666666643  0.9166666666666643  0.5538152672992354   F   F   F
  0.0000000000000000  0.0000000000000000  0.6643111726290911   F   F   F
  0.2500000000000000  0.0000000000000000  0.6643111726290911   F   F   F
  0.5000000000000000  0.0000000000000000  0.6643111726290911   F   F   F
  0.7500000000000000  0.0000000000000000  0.6643111726290911   F   F   F
  0.0000000000000000  0.2500000000000000  0.6643111726290911   F   F   F
  0.2500000000000000  0.2500000000000000  0.6643111726290911   F   F   F
  0.5000000000000000  0.2500000000000000  0.6643111726290911   F   F   F
  0.7500000000000000  0.2500000000000000  0.6643111726290911   F   F   F
  0.0000000000000000  0.5000000000000000  0.6643111726290911   F   F   F
  0.2500000000000000  0.5000000000000000  0.6643111726290911   F   F   F
  0.5000000000000000  0.5000000000000000  0.6643111726290911   F   F   F
  0.7500000000000000  0.5000000000000000  0.6643111726290911   F   F   F
  0.0000000000000000  0.7500000000000000  0.6643111726290911   F   F   F
  0.2500000000000000  0.7500000000000000  0.6643111726290911   F   F   F
  0.5000000000000000  0.7500000000000000  0.6643111726290911   F   F   F
  0.7500000000000000  0.7500000000000000  0.6643111726290911   F   F   F
  0.3156356948883520  0.4886408443911820  0.8078924564871028   T   T   T
  0.1656791532882377  0.5656502441165002  0.7836952800268648   T   T   T
  0.1674323914157813  0.2516134746227419  0.7862384823976288   T   T   T
  0.2399700606156312  0.3422317795433771  0.7881329603701154   T   T   T
  0.2278408885851579  0.4916599644501891  0.8126219649566624   T   T   T
  0.2507267469345995  0.2520883349018239  0.7735197197325852   T   T   T
 
  0.00000000E+00  0.00000000E+00  0.00000000E+00
  0.00000000E+00  0.00000000E+00  0.00000000E+00
  0.00000000E+00  0.00000000E+00  0.00000000E+00
  0.00000000E+00  0.00000000E+00  0.00000000E+00
  0.00000000E+00  0.00000000E+00  0.00000000E+00
  0.00000000E+00  0.00000000E+00  0.00000000E+00
  0.00000000E+00  0.00000000E+00  0.00000000E+00
  0.00000000E+00  0.00000000E+00  0.00000000E+00
  0.00000000E+00  0.00000000E+00  0.00000000E+00
  0.00000000E+00  0.00000000E+00  0.00000000E+00
  0.00000000E+00  0.00000000E+00  0.00000000E+00
  0.00000000E+00  0.00000000E+00  0.00000000E+00
  0.00000000E+00  0.00000000E+00  0.00000000E+00
  0.00000000E+00  0.00000000E+00  0.00000000E+00
  0.00000000E+00  0.00000000E+00  0.00000000E+00
  0.00000000E+00  0.00000000E+00  0.00000000E+00
  0.00000000E+00  0.00000000E+00  0.00000000E+00
  0.00000000E+00  0.00000000E+00  0.00000000E+00
  0.00000000E+00  0.00000000E+00  0.00000000E+00
  0.00000000E+00  0.00000000E+00  0.00000000E+00
  0.00000000E+00  0.00000000E+00  0.00000000E+00
  0.00000000E+00  0.00000000E+00  0.00000000E+00
  0.00000000E+00  0.00000000E+00  0.00000000E+00
  0.00000000E+00  0.00000000E+00  0.00000000E+00
  0.00000000E+00  0.00000000E+00  0.00000000E+00
  0.00000000E+00  0.00000000E+00  0.00000000E+00
  0.00000000E+00  0.00000000E+00  0.00000000E+00
  0.00000000E+00  0.00000000E+00  0.00000000E+00
  0.00000000E+00  0.00000000E+00  0.00000000E+00
  0.00000000E+00  0.00000000E+00  0.00000000E+00
  0.00000000E+00  0.00000000E+00  0.00000000E+00
  0.00000000E+00  0.00000000E+00  0.00000000E+00
  0.00000000E+00  0.00000000E+00  0.00000000E+00
  0.00000000E+00  0.00000000E+00  0.00000000E+00
  0.00000000E+00  0.00000000E+00  0.00000000E+00
  0.00000000E+00  0.00000000E+00  0.00000000E+00
  0.00000000E+00  0.00000000E+00  0.00000000E+00
  0.00000000E+00  0.00000000E+00  0.00000000E+00
  0.00000000E+00  0.00000000E+00  0.00000000E+00
  0.00000000E+00  0.00000000E+00  0.00000000E+00
  0.00000000E+00  0.00000000E+00  0.00000000E+00
  0.00000000E+00  0.00000000E+00  0.00000000E+00
  0.00000000E+00  0.00000000E+00  0.00000000E+00
  0.00000000E+00  0.00000000E+00  0.00000000E+00
  0.00000000E+00  0.00000000E+00  0.00000000E+00
  0.00000000E+00  0.00000000E+00  0.00000000E+00
  0.00000000E+00  0.00000000E+00  0.00000000E+00
  0.00000000E+00  0.00000000E+00  0.00000000E+00
  0.00000000E+00  0.00000000E+00  0.00000000E+00
  0.00000000E+00  0.00000000E+00  0.00000000E+00
  0.00000000E+00  0.00000000E+00  0.00000000E+00
  0.00000000E+00  0.00000000E+00  0.00000000E+00
  0.00000000E+00  0.00000000E+00  0.00000000E+00
  0.00000000E+00  0.00000000E+00  0.00000000E+00
  0.00000000E+00  0.00000000E+00  0.00000000E+00
  0.00000000E+00  0.00000000E+00  0.00000000E+00
  0.00000000E+00  0.00000000E+00  0.00000000E+00
  0.00000000E+00  0.00000000E+00  0.00000000E+00
  0.00000000E+00  0.00000000E+00  0.00000000E+00
  0.00000000E+00  0.00000000E+00  0.00000000E+00
  0.00000000E+00  0.00000000E+00  0.00000000E+00
  0.00000000E+00  0.00000000E+00  0.00000000E+00
  0.00000000E+00  0.00000000E+00  0.00000000E+00
  0.00000000E+00  0.00000000E+00  0.00000000E+00
  0.00000000E+00  0.00000000E+00  0.00000000E+00
  0.00000000E+00  0.00000000E+00  0.00000000E+00
  0.00000000E+00  0.00000000E+00  0.00000000E+00
  0.00000000E+00  0.00000000E+00  0.00000000E+00
  0.00000000E+00  0.00000000E+00  0.00000000E+00
  0.00000000E+00  0.00000000E+00  0.00000000E+00
