# Supplementary material for: Origins of fast diffusion of water dimers on surfaces
Source: Nat Commun. 2020 Apr 3;11:1689. doi: 10.1038/s41467-020-15377-8 (PMC7125088; doi:10.1038/s41467-020-15377-8)
Supplement: Supplementary file 2 — Source Data [file 41467_2020_15377_MOESM2_ESM.zip › water-surface_geos/Pt/CONTCAR_MONO_IS]

Pt  H  O                                
   1.00000000000000     
    11.2571399564898371    0.0000000000000000    0.0000000000000000
     5.6285699782449186    9.7489691762770487    0.0000000000000000
     0.0000000000000000    0.0000000000000000   20.8935622141241311
   Pt   H    O 
    64     2     1
Selective dynamics
Direct
  0.0000000000000000  0.0000000000000000  0.0000000000000000   F   F   F
  0.2500000000000000  0.0000000000000000  0.0000000000000000   F   F   F
  0.5000000000000000  0.0000000000000000  0.0000000000000000   F   F   F
  0.7500000000000000  0.0000000000000000  0.0000000000000000   F   F   F
  0.0000000000000000  0.2500000000000000  0.0000000000000000   F   F   F
  0.2500000000000000  0.2500000000000000  0.0000000000000000   F   F   F
  0.5000000000000000  0.2500000000000000  0.0000000000000000   F   F   F
  0.7500000000000000  0.2500000000000000  0.0000000000000000   F   F   F
  0.0000000000000000  0.5000000000000000  0.0000000000000000   F   F   F
  0.2500000000000000  0.5000000000000000  0.0000000000000000   F   F   F
  0.5000000000000000  0.5000000000000000  0.0000000000000000   F   F   F
  0.7500000000000000  0.5000000000000000  0.0000000000000000   F   F   F
  0.0000000000000000  0.7500000000000000  0.0000000000000000   F   F   F
  0.2500000000000000  0.7500000000000000  0.0000000000000000   F   F   F
  0.5000000000000000  0.7500000000000000  0.0000000000000000   F   F   F
  0.7500000000000000  0.7500000000000000  0.0000000000000000   F   F   F
  0.0833333333333357  0.0833333333333357  0.1099790475087730   F   F   F
  0.3333333333333357  0.0833333333333357  0.1099790475087730   F   F   F
  0.5833333333333357  0.0833333333333357  0.1099790475087730   F   F   F
  0.8333333333333357  0.0833333333333357  0.1099790475087730   F   F   F
  0.0833333333333357  0.3333333333333357  0.1099790475087730   F   F   F
  0.3333333333333357  0.3333333333333357  0.1099790475087730   F   F   F
  0.5833333333333357  0.3333333333333357  0.1099790475087730   F   F   F
  0.8333333333333357  0.3333333333333357  0.1099790475087730   F   F   F
  0.0833333333333357  0.5833333333333357  0.1099790475087730   F   F   F
  0.3333333333333357  0.5833333333333357  0.1099790475087730   F   F   F
  0.5833333333333357  0.5833333333333357  0.1099790475087730   F   F   F
  0.8333333333333357  0.5833333333333357  0.1099790475087730   F   F   F
  0.0833333333333357  0.8333333333333357  0.1099790475087730   F   F   F
  0.3333333333333357  0.8333333333333357  0.1099790475087730   F   F   F
  0.5833333333333357  0.8333333333333357  0.1099790475087730   F   F   F
  0.8333333333333357  0.8333333333333357  0.1099790475087730   F   F   F
  0.9166666666666643  0.1666666666666643  0.2187838385623948   F   F   F
  0.1666666666666643  0.1666666666666643  0.2187838385623948   F   F   F
  0.4166666666666643  0.1666666666666643  0.2187838385623948   F   F   F
  0.6666666666666643  0.1666666666666643  0.2187838385623948   F   F   F
  0.9166666666666643  0.4166666666666643  0.2187838385623948   F   F   F
  0.1666666666666643  0.4166666666666643  0.2187838385623948   F   F   F
  0.4166666666666643  0.4166666666666643  0.2187838385623948   F   F   F
  0.6666666666666643  0.4166666666666643  0.2187838385623948   F   F   F
  0.9166666666666643  0.6666666666666643  0.2187838385623948   F   F   F
  0.1666666666666643  0.6666666666666643  0.2187838385623948   F   F   F
  0.4166666666666643  0.6666666666666643  0.2187838385623948   F   F   F
  0.6666666666666643  0.6666666666666643  0.2187838385623948   F   F   F
  0.9166666666666643  0.9166666666666643  0.2187838385623948   F   F   F
  0.1666666666666643  0.9166666666666643  0.2187838385623948   F   F   F
  0.4166666666666643  0.9166666666666643  0.2187838385623948   F   F   F
  0.6666666666666643  0.9166666666666643  0.2187838385623948   F   F   F
  0.0000000000000000  0.0000000000000000  0.3292797438922506   F   F   F
  0.2500000000000000  0.0000000000000000  0.3292797438922506   F   F   F
  0.5000000000000000  0.0000000000000000  0.3292797438922506   F   F   F
  0.7500000000000000  0.0000000000000000  0.3292797438922506   F   F   F
  0.0000000000000000  0.2500000000000000  0.3292797438922506   F   F   F
  0.2500000000000000  0.2500000000000000  0.3292797438922506   F   F   F
  0.5000000000000000  0.2500000000000000  0.3292797438922506   F   F   F
  0.7500000000000000  0.2500000000000000  0.3292797438922506   F   F   F
  0.0000000000000000  0.5000000000000000  0.3292797438922506   F   F   F
  0.2500000000000000  0.5000000000000000  0.3292797438922506   F   F   F
  0.5000000000000000  0.5000000000000000  0.3292797438922506   F   F   F
  0.7500000000000000  0.5000000000000000  0.3292797438922506   F   F   F
  0.0000000000000000  0.7500000000000000  0.3292797438922506   F   F   F
  0.2500000000000000  0.7500000000000000  0.3292797438922506   F   F   F
  0.5000000000000000  0.7500000000000000  0.3292797438922506   F   F   F
  0.7500000000000000  0.7500000000000000  0.3292797438922506   F   F   F
  0.1854807740103979  0.3507143955263388  0.4529084595417581   T   T   T
  0.1878010499018982  0.2110237372381154  0.4528584051775826   T   T   T
  0.2447055787826062  0.2525786593916919  0.4447058504236093   T   T   T
 
  0.00000000E+00  0.00000000E+00  0.00000000E+00
  0.00000000E+00  0.00000000E+00  0.00000000E+00
  0.00000000E+00  0.00000000E+00  0.00000000E+00
  0.00000000E+00  0.00000000E+00  0.00000000E+00
  0.00000000E+00  0.00000000E+00  0.00000000E+00
  0.00000000E+00  0.00000000E+00  0.00000000E+00
  0.00000000E+00  0.00000000E+00  0.00000000E+00
  0.00000000E+00  0.00000000E+00  0.00000000E+00
  0.00000000E+00  0.00000000E+00  0.00000000E+00
  0.00000000E+00  0.00000000E+00  0.00000000E+00
  0.00000000E+00  0.00000000E+00  0.00000000E+00
  0.00000000E+00  0.00000000E+00  0.00000000E+00
  0.00000000E+00  0.00000000E+00  0.00000000E+00
  0.00000000E+00  0.00000000E+00  0.00000000E+00
  0.00000000E+00  0.00000000E+00  0.00000000E+00
  0.00000000E+00  0.00000000E+00  0.00000000E+00
  0.00000000E+00  0.00000000E+00  0.00000000E+00
  0.00000000E+00  0.00000000E+00  0.00000000E+00
  0.00000000E+00  0.00000000E+00  0.00000000E+00
  0.00000000E+00  0.00000000E+00  0.00000000E+00
  0.00000000E+00  0.00000000E+00  0.00000000E+00
  0.00000000E+00  0.00000000E+00  0.00000000E+00
  0.00000000E+00  0.00000000E+00  0.00000000E+00
  0.00000000E+00  0.00000000E+00  0.00000000E+00
  0.00000000E+00  0.00000000E+00  0.00000000E+00
  0.00000000E+00  0.00000000E+00  0.00000000E+00
  0.00000000E+00  0.00000000E+00  0.00000000E+00
  0.00000000E+00  0.00000000E+00  0.00000000E+00
  0.00000000E+00  0.00000000E+00  0.00000000E+00
  0.00000000E+00  0.00000000E+00  0.00000000E+00
  0.00000000E+00  0.00000000E+00  0.00000000E+00
  0.00000000E+00  0.00000000E+00  0.00000000E+00
  0.00000000E+00  0.00000000E+00  0.00000000E+00
  0.00000000E+00  0.00000000E+00  0.00000000E+00
  0.00000000E+00  0.00000000E+00  0.00000000E+00
  0.00000000E+00  0.00000000E+00  0.00000000E+00
  0.00000000E+00  0.00000000E+00  0.00000000E+00
  0.00000000E+00  0.00000000E+00  0.00000000E+00
  0.00000000E+00  0.00000000E+00  0.00000000E+00
  0.00000000E+00  0.00000000E+00  0.00000000E+00
  0.00000000E+00  0.00000000E+00  0.00000000E+00
  0.00000000E+00  0.00000000E+00  0.00000000E+00
  0.00000000E+00  0.00000000E+00  0.00000000E+00
  0.00000000E+00  0.00000000E+00  0.00000000E+00
  0.00000000E+00  0.00000000E+00  0.00000000E+00
  0.00000000E+00  0.00000000E+00  0.00000000E+00
  0.00000000E+00  0.00000000E+00  0.00000000E+00
  0.00000000E+00  0.00000000E+00  0.00000000E+00
  0.00000000E+00  0.00000000E+00  0.00000000E+00
  0.00000000E+00  0.00000000E+00  0.00000000E+00
  0.00000000E+00  0.00000000E+00  0.00000000E+00
  0.00000000E+00  0.00000000E+00  0.00000000E+00
  0.00000000E+00  0.00000000E+00  0.00000000E+00
  0.00000000E+00  0.00000000E+00  0.00000000E+00
  0.00000000E+00  0.00000000E+00  0.00000000E+00
  0.00000000E+00  0.00000000E+00  0.00000000E+00
  0.00000000E+00  0.00000000E+00  0.00000000E+00
  0.00000000E+00  0.00000000E+00  0.00000000E+00
  0.00000000E+00  0.00000000E+00  0.00000000E+00
  0.00000000E+00  0.00000000E+00  0.00000000E+00
  0.00000000E+00  0.00000000E+00  0.00000000E+00
  0.00000000E+00  0.00000000E+00  0.00000000E+00
  0.00000000E+00  0.00000000E+00  0.00000000E+00
  0.00000000E+00  0.00000000E+00  0.00000000E+00
  0.00000000E+00  0.00000000E+00  0.00000000E+00
  0.00000000E+00  0.00000000E+00  0.00000000E+00
  0.00000000E+00  0.00000000E+00  0.00000000E+00
