# Supplementary material for: Origins of fast diffusion of water dimers on surfaces
Source: Nat Commun. 2020 Apr 3;11:1689. doi: 10.1038/s41467-020-15377-8 (PMC7125088; doi:10.1038/s41467-020-15377-8)
Supplement: Supplementary file 2 — Source Data [file 41467_2020_15377_MOESM2_ESM.zip › water-surface_geos/Rh/CONTCAR_DIMER_IS]

Rh  H  O                                
   1.00000000000000     
    10.8328758877779094    0.0000000000000000    0.0000000000000000
     5.4164379438889547    9.3815457148595716    0.0000000000000000
     0.0000000000000000    0.0000000000000000   20.6337545929888009
   Rh   H    O 
    64     4     2
Selective dynamics
Direct
  0.0000000000000000  0.0000000000000000  0.3392499396294326   F   F   F
  0.2500000000000000  0.0000000000000000  0.3392499396294326   F   F   F
  0.5000000000000000  0.0000000000000000  0.3392499396294326   F   F   F
  0.7500000000000000  0.0000000000000000  0.3392499396294326   F   F   F
  0.0000000000000000  0.2500000000000000  0.3392499396294326   F   F   F
  0.2500000000000000  0.2500000000000000  0.3392499396294326   F   F   F
  0.5000000000000000  0.2500000000000000  0.3392499396294326   F   F   F
  0.7500000000000000  0.2500000000000000  0.3392499396294326   F   F   F
  0.0000000000000000  0.5000000000000000  0.3392499396294326   F   F   F
  0.2500000000000000  0.5000000000000000  0.3392499396294326   F   F   F
  0.5000000000000000  0.5000000000000000  0.3392499396294326   F   F   F
  0.7500000000000000  0.5000000000000000  0.3392499396294326   F   F   F
  0.0000000000000000  0.7500000000000000  0.3392499396294326   F   F   F
  0.2500000000000000  0.7500000000000000  0.3392499396294326   F   F   F
  0.5000000000000000  0.7500000000000000  0.3392499396294326   F   F   F
  0.7500000000000000  0.7500000000000000  0.3392499396294326   F   F   F
  0.0833333333333357  0.0833333333333357  0.4464166465431418   F   F   F
  0.3333333333333357  0.0833333333333357  0.4464166465431418   F   F   F
  0.5833333333333357  0.0833333333333357  0.4464166465431418   F   F   F
  0.8333333333333357  0.0833333333333357  0.4464166465431418   F   F   F
  0.0833333333333357  0.3333333333333357  0.4464166465431418   F   F   F
  0.3333333333333357  0.3333333333333357  0.4464166465431418   F   F   F
  0.5833333333333357  0.3333333333333357  0.4464166465431418   F   F   F
  0.8333333333333357  0.3333333333333357  0.4464166465431418   F   F   F
  0.0833333333333357  0.5833333333333357  0.4464166465431418   F   F   F
  0.3333333333333357  0.5833333333333357  0.4464166465431418   F   F   F
  0.5833333333333357  0.5833333333333357  0.4464166465431418   F   F   F
  0.8333333333333357  0.5833333333333357  0.4464166465431418   F   F   F
  0.0833333333333357  0.8333333333333357  0.4464166465431418   F   F   F
  0.3333333333333357  0.8333333333333357  0.4464166465431418   F   F   F
  0.5833333333333357  0.8333333333333357  0.4464166465431418   F   F   F
  0.8333333333333357  0.8333333333333357  0.4464166465431418   F   F   F
  0.9166666666666643  0.1666666666666643  0.5517201684869946   F   F   F
  0.1666666666666643  0.1666666666666643  0.5517201684869946   F   F   F
  0.4166666666666643  0.1666666666666643  0.5517201684869946   F   F   F
  0.6666666666666643  0.1666666666666643  0.5517201684869946   F   F   F
  0.9166666666666643  0.4166666666666643  0.5517201684869946   F   F   F
  0.1666666666666643  0.4166666666666643  0.5517201684869946   F   F   F
  0.4166666666666643  0.4166666666666643  0.5517201684869946   F   F   F
  0.6666666666666643  0.4166666666666643  0.5517201684869946   F   F   F
  0.9166666666666643  0.6666666666666643  0.5517201684869946   F   F   F
  0.1666666666666643  0.6666666666666643  0.5517201684869946   F   F   F
  0.4166666666666643  0.6666666666666643  0.5517201684869946   F   F   F
  0.6666666666666643  0.6666666666666643  0.5517201684869946   F   F   F
  0.9166666666666643  0.9166666666666643  0.5517201684869946   F   F   F
  0.1666666666666643  0.9166666666666643  0.5517201684869946   F   F   F
  0.4166666666666643  0.9166666666666643  0.5517201684869946   F   F   F
  0.6666666666666643  0.9166666666666643  0.5517201684869946   F   F   F
  0.0000000000000000  0.0000000000000000  0.6572935676994405   F   F   F
  0.2500000000000000  0.0000000000000000  0.6572935676994405   F   F   F
  0.5000000000000000  0.0000000000000000  0.6572935676994405   F   F   F
  0.7500000000000000  0.0000000000000000  0.6572935676994405   F   F   F
  0.0000000000000000  0.2500000000000000  0.6572935676994405   F   F   F
  0.2500000000000000  0.2500000000000000  0.6572935676994405   F   F   F
  0.5000000000000000  0.2500000000000000  0.6572935676994405   F   F   F
  0.7500000000000000  0.2500000000000000  0.6572935676994405   F   F   F
  0.0000000000000000  0.5000000000000000  0.6572935676994405   F   F   F
  0.2500000000000000  0.5000000000000000  0.6572935676994405   F   F   F
  0.5000000000000000  0.5000000000000000  0.6572935676994405   F   F   F
  0.7500000000000000  0.5000000000000000  0.6572935676994405   F   F   F
  0.0000000000000000  0.7500000000000000  0.6572935676994405   F   F   F
  0.2500000000000000  0.7500000000000000  0.6572935676994405   F   F   F
  0.5000000000000000  0.7500000000000000  0.6572935676994405   F   F   F
  0.7500000000000000  0.7500000000000000  0.6572935676994405   F   F   F
  0.3189253342229611  0.5011472462297535  0.7992368998711636   T   T   T
  0.1619342633688102  0.5810667597213489  0.7756152134474462   T   T   T
  0.1675942532575256  0.2483148850721041  0.7800021449638369   T   T   T
  0.2405513489967412  0.3446708997756966  0.7809109362170645   T   T   T
  0.2286650051797528  0.5019747290423600  0.8035879746677966   T   T   T
  0.2517533501699526  0.2516454426034152  0.7655358067323128   T   T   T
 
  0.00000000E+00  0.00000000E+00  0.00000000E+00
  0.00000000E+00  0.00000000E+00  0.00000000E+00
  0.00000000E+00  0.00000000E+00  0.00000000E+00
  0.00000000E+00  0.00000000E+00  0.00000000E+00
  0.00000000E+00  0.00000000E+00  0.00000000E+00
  0.00000000E+00  0.00000000E+00  0.00000000E+00
  0.00000000E+00  0.00000000E+00  0.00000000E+00
  0.00000000E+00  0.00000000E+00  0.00000000E+00
  0.00000000E+00  0.00000000E+00  0.00000000E+00
  0.00000000E+00  0.00000000E+00  0.00000000E+00
  0.00000000E+00  0.00000000E+00  0.00000000E+00
  0.00000000E+00  0.00000000E+00  0.00000000E+00
  0.00000000E+00  0.00000000E+00  0.00000000E+00
  0.00000000E+00  0.00000000E+00  0.00000000E+00
  0.00000000E+00  0.00000000E+00  0.00000000E+00
  0.00000000E+00  0.00000000E+00  0.00000000E+00
  0.00000000E+00  0.00000000E+00  0.00000000E+00
  0.00000000E+00  0.00000000E+00  0.00000000E+00
  0.00000000E+00  0.00000000E+00  0.00000000E+00
  0.00000000E+00  0.00000000E+00  0.00000000E+00
  0.00000000E+00  0.00000000E+00  0.00000000E+00
  0.00000000E+00  0.00000000E+00  0.00000000E+00
  0.00000000E+00  0.00000000E+00  0.00000000E+00
  0.00000000E+00  0.00000000E+00  0.00000000E+00
  0.00000000E+00  0.00000000E+00  0.00000000E+00
  0.00000000E+00  0.00000000E+00  0.00000000E+00
  0.00000000E+00  0.00000000E+00  0.00000000E+00
  0.00000000E+00  0.00000000E+00  0.00000000E+00
  0.00000000E+00  0.00000000E+00  0.00000000E+00
  0.00000000E+00  0.00000000E+00  0.00000000E+00
  0.00000000E+00  0.00000000E+00  0.00000000E+00
  0.00000000E+00  0.00000000E+00  0.00000000E+00
  0.00000000E+00  0.00000000E+00  0.00000000E+00
  0.00000000E+00  0.00000000E+00  0.00000000E+00
  0.00000000E+00  0.00000000E+00  0.00000000E+00
  0.00000000E+00  0.00000000E+00  0.00000000E+00
  0.00000000E+00  0.00000000E+00  0.00000000E+00
  0.00000000E+00  0.00000000E+00  0.00000000E+00
  0.00000000E+00  0.00000000E+00  0.00000000E+00
  0.00000000E+00  0.00000000E+00  0.00000000E+00
  0.00000000E+00  0.00000000E+00  0.00000000E+00
  0.00000000E+00  0.00000000E+00  0.00000000E+00
  0.00000000E+00  0.00000000E+00  0.00000000E+00
  0.00000000E+00  0.00000000E+00  0.00000000E+00
  0.00000000E+00  0.00000000E+00  0.00000000E+00
  0.00000000E+00  0.00000000E+00  0.00000000E+00
  0.00000000E+00  0.00000000E+00  0.00000000E+00
  0.00000000E+00  0.00000000E+00  0.00000000E+00
  0.00000000E+00  0.00000000E+00  0.00000000E+00
  0.00000000E+00  0.00000000E+00  0.00000000E+00
  0.00000000E+00  0.00000000E+00  0.00000000E+00
  0.00000000E+00  0.00000000E+00  0.00000000E+00
  0.00000000E+00  0.00000000E+00  0.00000000E+00
  0.00000000E+00  0.00000000E+00  0.00000000E+00
  0.00000000E+00  0.00000000E+00  0.00000000E+00
  0.00000000E+00  0.00000000E+00  0.00000000E+00
  0.00000000E+00  0.00000000E+00  0.00000000E+00
  0.00000000E+00  0.00000000E+00  0.00000000E+00
  0.00000000E+00  0.00000000E+00  0.00000000E+00
  0.00000000E+00  0.00000000E+00  0.00000000E+00
  0.00000000E+00  0.00000000E+00  0.00000000E+00
  0.00000000E+00  0.00000000E+00  0.00000000E+00
  0.00000000E+00  0.00000000E+00  0.00000000E+00
  0.00000000E+00  0.00000000E+00  0.00000000E+00
  0.00000000E+00  0.00000000E+00  0.00000000E+00
  0.00000000E+00  0.00000000E+00  0.00000000E+00
  0.00000000E+00  0.00000000E+00  0.00000000E+00
  0.00000000E+00  0.00000000E+00  0.00000000E+00
  0.00000000E+00  0.00000000E+00  0.00000000E+00
  0.00000000E+00  0.00000000E+00  0.00000000E+00
