# Supplementary material for: Origins of fast diffusion of water dimers on surfaces
Source: Nat Commun. 2020 Apr 3;11:1689. doi: 10.1038/s41467-020-15377-8 (PMC7125088; doi:10.1038/s41467-020-15377-8)
Supplement: Supplementary file 2 — Source Data [file 41467_2020_15377_MOESM2_ESM.zip › water-surface_geos/Rh/CONTCAR_MONO_IS]

Rh  H  O                                
   1.00000000000000     
    10.8328758877779094    0.0000000000000000    0.0000000000000000
     5.4164379438889547    9.3815457148595716    0.0000000000000000
     0.0000000000000000    0.0000000000000000   20.6337545929888009
   Rh   H    O 
    64     2     1
Selective dynamics
Direct
  0.0000000000000000  0.0000000000000000  0.0000000000000000   F   F   F
  0.2500000000000000  0.0000000000000000  0.0000000000000000   F   F   F
  0.5000000000000000  0.0000000000000000  0.0000000000000000   F   F   F
  0.7500000000000000  0.0000000000000000  0.0000000000000000   F   F   F
  0.0000000000000000  0.2500000000000000  0.0000000000000000   F   F   F
  0.2500000000000000  0.2500000000000000  0.0000000000000000   F   F   F
  0.5000000000000000  0.2500000000000000  0.0000000000000000   F   F   F
  0.7500000000000000  0.2500000000000000  0.0000000000000000   F   F   F
  0.0000000000000000  0.5000000000000000  0.0000000000000000   F   F   F
  0.2500000000000000  0.5000000000000000  0.0000000000000000   F   F   F
  0.5000000000000000  0.5000000000000000  0.0000000000000000   F   F   F
  0.7500000000000000  0.5000000000000000  0.0000000000000000   F   F   F
  0.0000000000000000  0.7500000000000000  0.0000000000000000   F   F   F
  0.2500000000000000  0.7500000000000000  0.0000000000000000   F   F   F
  0.5000000000000000  0.7500000000000000  0.0000000000000000   F   F   F
  0.7500000000000000  0.7500000000000000  0.0000000000000000   F   F   F
  0.0833333333333357  0.0833333333333357  0.1071667069137092   F   F   F
  0.3333333333333357  0.0833333333333357  0.1071667069137092   F   F   F
  0.5833333333333357  0.0833333333333357  0.1071667069137092   F   F   F
  0.8333333333333357  0.0833333333333357  0.1071667069137092   F   F   F
  0.0833333333333357  0.3333333333333357  0.1071667069137092   F   F   F
  0.3333333333333357  0.3333333333333357  0.1071667069137092   F   F   F
  0.5833333333333357  0.3333333333333357  0.1071667069137092   F   F   F
  0.8333333333333357  0.3333333333333357  0.1071667069137092   F   F   F
  0.0833333333333357  0.5833333333333357  0.1071667069137092   F   F   F
  0.3333333333333357  0.5833333333333357  0.1071667069137092   F   F   F
  0.5833333333333357  0.5833333333333357  0.1071667069137092   F   F   F
  0.8333333333333357  0.5833333333333357  0.1071667069137092   F   F   F
  0.0833333333333357  0.8333333333333357  0.1071667069137092   F   F   F
  0.3333333333333357  0.8333333333333357  0.1071667069137092   F   F   F
  0.5833333333333357  0.8333333333333357  0.1071667069137092   F   F   F
  0.8333333333333357  0.8333333333333357  0.1071667069137092   F   F   F
  0.9166666666666643  0.1666666666666643  0.2124702288575619   F   F   F
  0.1666666666666643  0.1666666666666643  0.2124702288575619   F   F   F
  0.4166666666666643  0.1666666666666643  0.2124702288575619   F   F   F
  0.6666666666666643  0.1666666666666643  0.2124702288575619   F   F   F
  0.9166666666666643  0.4166666666666643  0.2124702288575619   F   F   F
  0.1666666666666643  0.4166666666666643  0.2124702288575619   F   F   F
  0.4166666666666643  0.4166666666666643  0.2124702288575619   F   F   F
  0.6666666666666643  0.4166666666666643  0.2124702288575619   F   F   F
  0.9166666666666643  0.6666666666666643  0.2124702288575619   F   F   F
  0.1666666666666643  0.6666666666666643  0.2124702288575619   F   F   F
  0.4166666666666643  0.6666666666666643  0.2124702288575619   F   F   F
  0.6666666666666643  0.6666666666666643  0.2124702288575619   F   F   F
  0.9166666666666643  0.9166666666666643  0.2124702288575619   F   F   F
  0.1666666666666643  0.9166666666666643  0.2124702288575619   F   F   F
  0.4166666666666643  0.9166666666666643  0.2124702288575619   F   F   F
  0.6666666666666643  0.9166666666666643  0.2124702288575619   F   F   F
  0.0000000000000000  0.0000000000000000  0.3180436280700079   F   F   F
  0.2500000000000000  0.0000000000000000  0.3180436280700079   F   F   F
  0.5000000000000000  0.0000000000000000  0.3180436280700079   F   F   F
  0.7500000000000000  0.0000000000000000  0.3180436280700079   F   F   F
  0.0000000000000000  0.2500000000000000  0.3180436280700079   F   F   F
  0.2500000000000000  0.2500000000000000  0.3180436280700079   F   F   F
  0.5000000000000000  0.2500000000000000  0.3180436280700079   F   F   F
  0.7500000000000000  0.2500000000000000  0.3180436280700079   F   F   F
  0.0000000000000000  0.5000000000000000  0.3180436280700079   F   F   F
  0.2500000000000000  0.5000000000000000  0.3180436280700079   F   F   F
  0.5000000000000000  0.5000000000000000  0.3180436280700079   F   F   F
  0.7500000000000000  0.5000000000000000  0.3180436280700079   F   F   F
  0.0000000000000000  0.7500000000000000  0.3180436280700079   F   F   F
  0.2500000000000000  0.7500000000000000  0.3180436280700079   F   F   F
  0.5000000000000000  0.7500000000000000  0.3180436280700079   F   F   F
  0.7500000000000000  0.7500000000000000  0.3180436280700079   F   F   F
  0.1860535387841168  0.3532880348044029  0.4402449958250481   T   T   T
  0.1883354429316749  0.2078841769456498  0.4402124350945040   T   T   T
  0.2462789489097927  0.2517485711956703  0.4302637775305214   T   T   T
 
  0.00000000E+00  0.00000000E+00  0.00000000E+00
  0.00000000E+00  0.00000000E+00  0.00000000E+00
  0.00000000E+00  0.00000000E+00  0.00000000E+00
  0.00000000E+00  0.00000000E+00  0.00000000E+00
  0.00000000E+00  0.00000000E+00  0.00000000E+00
  0.00000000E+00  0.00000000E+00  0.00000000E+00
  0.00000000E+00  0.00000000E+00  0.00000000E+00
  0.00000000E+00  0.00000000E+00  0.00000000E+00
  0.00000000E+00  0.00000000E+00  0.00000000E+00
  0.00000000E+00  0.00000000E+00  0.00000000E+00
  0.00000000E+00  0.00000000E+00  0.00000000E+00
  0.00000000E+00  0.00000000E+00  0.00000000E+00
  0.00000000E+00  0.00000000E+00  0.00000000E+00
  0.00000000E+00  0.00000000E+00  0.00000000E+00
  0.00000000E+00  0.00000000E+00  0.00000000E+00
  0.00000000E+00  0.00000000E+00  0.00000000E+00
  0.00000000E+00  0.00000000E+00  0.00000000E+00
  0.00000000E+00  0.00000000E+00  0.00000000E+00
  0.00000000E+00  0.00000000E+00  0.00000000E+00
  0.00000000E+00  0.00000000E+00  0.00000000E+00
  0.00000000E+00  0.00000000E+00  0.00000000E+00
  0.00000000E+00  0.00000000E+00  0.00000000E+00
  0.00000000E+00  0.00000000E+00  0.00000000E+00
  0.00000000E+00  0.00000000E+00  0.00000000E+00
  0.00000000E+00  0.00000000E+00  0.00000000E+00
  0.00000000E+00  0.00000000E+00  0.00000000E+00
  0.00000000E+00  0.00000000E+00  0.00000000E+00
  0.00000000E+00  0.00000000E+00  0.00000000E+00
  0.00000000E+00  0.00000000E+00  0.00000000E+00
  0.00000000E+00  0.00000000E+00  0.00000000E+00
  0.00000000E+00  0.00000000E+00  0.00000000E+00
  0.00000000E+00  0.00000000E+00  0.00000000E+00
  0.00000000E+00  0.00000000E+00  0.00000000E+00
  0.00000000E+00  0.00000000E+00  0.00000000E+00
  0.00000000E+00  0.00000000E+00  0.00000000E+00
  0.00000000E+00  0.00000000E+00  0.00000000E+00
  0.00000000E+00  0.00000000E+00  0.00000000E+00
  0.00000000E+00  0.00000000E+00  0.00000000E+00
  0.00000000E+00  0.00000000E+00  0.00000000E+00
  0.00000000E+00  0.00000000E+00  0.00000000E+00
  0.00000000E+00  0.00000000E+00  0.00000000E+00
  0.00000000E+00  0.00000000E+00  0.00000000E+00
  0.00000000E+00  0.00000000E+00  0.00000000E+00
  0.00000000E+00  0.00000000E+00  0.00000000E+00
  0.00000000E+00  0.00000000E+00  0.00000000E+00
  0.00000000E+00  0.00000000E+00  0.00000000E+00
  0.00000000E+00  0.00000000E+00  0.00000000E+00
  0.00000000E+00  0.00000000E+00  0.00000000E+00
  0.00000000E+00  0.00000000E+00  0.00000000E+00
  0.00000000E+00  0.00000000E+00  0.00000000E+00
  0.00000000E+00  0.00000000E+00  0.00000000E+00
  0.00000000E+00  0.00000000E+00  0.00000000E+00
  0.00000000E+00  0.00000000E+00  0.00000000E+00
  0.00000000E+00  0.00000000E+00  0.00000000E+00
  0.00000000E+00  0.00000000E+00  0.00000000E+00
  0.00000000E+00  0.00000000E+00  0.00000000E+00
  0.00000000E+00  0.00000000E+00  0.00000000E+00
  0.00000000E+00  0.00000000E+00  0.00000000E+00
  0.00000000E+00  0.00000000E+00  0.00000000E+00
  0.00000000E+00  0.00000000E+00  0.00000000E+00
  0.00000000E+00  0.00000000E+00  0.00000000E+00
  0.00000000E+00  0.00000000E+00  0.00000000E+00
  0.00000000E+00  0.00000000E+00  0.00000000E+00
  0.00000000E+00  0.00000000E+00  0.00000000E+00
  0.00000000E+00  0.00000000E+00  0.00000000E+00
  0.00000000E+00  0.00000000E+00  0.00000000E+00
  0.00000000E+00  0.00000000E+00  0.00000000E+00
