# Supplementary material for: Origins of fast diffusion of water dimers on surfaces
Source: Nat Commun. 2020 Apr 3;11:1689. doi: 10.1038/s41467-020-15377-8 (PMC7125088; doi:10.1038/s41467-020-15377-8)
Supplement: Supplementary file 2 — Source Data [file 41467_2020_15377_MOESM2_ESM.zip › water-surface_geos/ZnO/CONTCAR_MONO_IS]

Zn  O  H                                
   1.00000000000000     
    10.4327527572486414    0.0000000000000000    0.0000000000000000
     0.0000000000000000    9.8570005462617623    0.0000000000000000
     0.0000000000000000    0.0000000000000000   19.5968545654208022
   Zn   O    H 
    36    37     2
Selective dynamics
Direct
  0.0000000000000000  0.6666666666666643  0.0000000000000000   F   F   F
  0.2500000000000000  0.5000000000000000  0.0484000439999974   F   F   F
  0.0027719601495448  0.5000000000000000  0.1469288231357666   F   F   F
  0.2539226852391252  0.3333333333333357  0.1912445331746468   F   F   F
  0.0017950584994679  0.3333333333333357  0.2952839036094161   F   F   F
  0.2681941452933074  0.1666666666666643  0.3235178630345743   F   F   F
  0.2500000000000000  0.8333333333333357  0.0484000439999974   F   F   F
  0.0027719601495448  0.8333333333333357  0.1469288231357666   F   F   F
  0.2539226852391252  0.6666666666666643  0.1912445331746468   F   F   F
  0.0017950584994679  0.6666666666666643  0.2952839036094161   F   F   F
  0.2681941452933074  0.5000000000000000  0.3235178630345743   F   F   F
  0.0000000000000000  0.0000000000000000  0.0000000000000000   F   F   F
  0.2681941452933074  0.8333333333333357  0.3235178630345743   F   F   F
  0.0000000000000000  0.3333333333333357  0.0000000000000000   F   F   F
  0.2500000000000000  0.1666666666666643  0.0484000439999974   F   F   F
  0.0027719601495448  0.1666666666666643  0.1469288231357666   F   F   F
  0.2539226852391252  0.0000000000000000  0.1912445331746468   F   F   F
  0.0017950584994679  0.0000000000000000  0.2952839036094161   F   F   F
  0.5000000000000000  0.6666666666666643  0.0000000000000000   F   F   F
  0.7500000000000000  0.5000000000000000  0.0484000439999974   F   F   F
  0.5027719601495448  0.5000000000000000  0.1469288231357666   F   F   F
  0.7539226852391252  0.3333333333333357  0.1912445331746468   F   F   F
  0.5017950584994679  0.3333333333333357  0.2952839036094161   F   F   F
  0.7681941452933074  0.1666666666666643  0.3235178630345743   F   F   F
  0.7500000000000000  0.8333333333333357  0.0484000439999974   F   F   F
  0.5027719601495448  0.8333333333333357  0.1469288231357666   F   F   F
  0.7539226852391252  0.6666666666666643  0.1912445331746468   F   F   F
  0.5017950584994679  0.6666666666666643  0.2952839036094161   F   F   F
  0.7681941452933074  0.5000000000000000  0.3235178630345743   F   F   F
  0.5000000000000000  0.0000000000000000  0.0000000000000000   F   F   F
  0.7681941452933074  0.8333333333333357  0.3235178630345743   F   F   F
  0.5000000000000000  0.3333333333333357  0.0000000000000000   F   F   F
  0.7500000000000000  0.1666666666666643  0.0484000439999974   F   F   F
  0.5027719601495448  0.1666666666666643  0.1469288231357666   F   F   F
  0.7539226852391252  0.0000000000000000  0.1912445331746468   F   F   F
  0.5017950584994679  0.0000000000000000  0.2952839036094161   F   F   F
  0.1913000039999986  0.6666666666666643  0.0000000000000000   F   F   F
  0.4413000039999986  0.5000000000000000  0.0484000439999974   F   F   F
  0.1931444701084502  0.5000000000000000  0.1468824130451551   F   F   F
  0.4441570789500702  0.3333333333333357  0.1935338517115284   F   F   F
  0.1923874472585112  0.3333333333333357  0.2905877081090296   F   F   F
  0.4453148118942494  0.1666666666666643  0.3374406873735438   F   F   F
  0.4413000039999986  0.8333333333333357  0.0484000439999974   F   F   F
  0.1931444701084502  0.8333333333333357  0.1468824130451551   F   F   F
  0.4441570789500702  0.6666666666666643  0.1935338517115284   F   F   F
  0.1923874472585112  0.6666666666666643  0.2905877081090296   F   F   F
  0.4453148118942494  0.5000000000000000  0.3374406873735438   F   F   F
  0.1913000039999986  0.0000000000000000  0.0000000000000000   F   F   F
  0.4453148118942494  0.8333333333333357  0.3374406873735438   F   F   F
  0.1913000039999986  0.3333333333333357  0.0000000000000000   F   F   F
  0.4413000039999986  0.1666666666666643  0.0484000439999974   F   F   F
  0.1931444701084502  0.1666666666666643  0.1468824130451551   F   F   F
  0.4441570789500702  0.0000000000000000  0.1935338517115284   F   F   F
  0.1923874472585112  0.0000000000000000  0.2905877081090296   F   F   F
  0.6912999740000032  0.6666666666666643  0.0000000000000000   F   F   F
  0.9412999740000032  0.5000000000000000  0.0484000439999974   F   F   F
  0.6931444401084477  0.5000000000000000  0.1468824130451551   F   F   F
  0.9441570489500748  0.3333333333333357  0.1935338517115284   F   F   F
  0.6923874172585158  0.3333333333333357  0.2905877081090296   F   F   F
  0.9453147818942398  0.1666666666666643  0.3374406873735438   F   F   F
  0.9412999740000032  0.8333333333333357  0.0484000439999974   F   F   F
  0.6931444401084477  0.8333333333333357  0.1468824130451551   F   F   F
  0.9441570489500748  0.6666666666666643  0.1935338517115284   F   F   F
  0.6923874172585158  0.6666666666666643  0.2905877081090296   F   F   F
  0.9453147818942398  0.5000000000000000  0.3374406873735438   F   F   F
  0.6912999740000032  0.0000000000000000  0.0000000000000000   F   F   F
  0.9453147818942398  0.8333333333333357  0.3374406873735438   F   F   F
  0.6912999740000032  0.3333333333333357  0.0000000000000000   F   F   F
  0.9412999740000032  0.1666666666666643  0.0484000439999974   F   F   F
  0.6931444401084477  0.1666666666666643  0.1468824130451551   F   F   F
  0.9441570489500748  0.0000000000000000  0.1935338517115284   F   F   F
  0.6923874172585158  0.0000000000000000  0.2905877081090296   F   F   F
  0.6516355872475231  0.5129080593543999  0.4170240269469540   T   T   T
  0.6628204899574848  0.4472610986054690  0.4535704348580862   T   T   T
  0.5616001009738142  0.5035730549978785  0.3989120476322581   T   T   T
 
  0.00000000E+00  0.00000000E+00  0.00000000E+00
  0.00000000E+00  0.00000000E+00  0.00000000E+00
  0.00000000E+00  0.00000000E+00  0.00000000E+00
  0.00000000E+00  0.00000000E+00  0.00000000E+00
  0.00000000E+00  0.00000000E+00  0.00000000E+00
  0.00000000E+00  0.00000000E+00  0.00000000E+00
  0.00000000E+00  0.00000000E+00  0.00000000E+00
  0.00000000E+00  0.00000000E+00  0.00000000E+00
  0.00000000E+00  0.00000000E+00  0.00000000E+00
  0.00000000E+00  0.00000000E+00  0.00000000E+00
  0.00000000E+00  0.00000000E+00  0.00000000E+00
  0.00000000E+00  0.00000000E+00  0.00000000E+00
  0.00000000E+00  0.00000000E+00  0.00000000E+00
  0.00000000E+00  0.00000000E+00  0.00000000E+00
  0.00000000E+00  0.00000000E+00  0.00000000E+00
  0.00000000E+00  0.00000000E+00  0.00000000E+00
  0.00000000E+00  0.00000000E+00  0.00000000E+00
  0.00000000E+00  0.00000000E+00  0.00000000E+00
  0.00000000E+00  0.00000000E+00  0.00000000E+00
  0.00000000E+00  0.00000000E+00  0.00000000E+00
  0.00000000E+00  0.00000000E+00  0.00000000E+00
  0.00000000E+00  0.00000000E+00  0.00000000E+00
  0.00000000E+00  0.00000000E+00  0.00000000E+00
  0.00000000E+00  0.00000000E+00  0.00000000E+00
  0.00000000E+00  0.00000000E+00  0.00000000E+00
  0.00000000E+00  0.00000000E+00  0.00000000E+00
  0.00000000E+00  0.00000000E+00  0.00000000E+00
  0.00000000E+00  0.00000000E+00  0.00000000E+00
  0.00000000E+00  0.00000000E+00  0.00000000E+00
  0.00000000E+00  0.00000000E+00  0.00000000E+00
  0.00000000E+00  0.00000000E+00  0.00000000E+00
  0.00000000E+00  0.00000000E+00  0.00000000E+00
  0.00000000E+00  0.00000000E+00  0.00000000E+00
  0.00000000E+00  0.00000000E+00  0.00000000E+00
  0.00000000E+00  0.00000000E+00  0.00000000E+00
  0.00000000E+00  0.00000000E+00  0.00000000E+00
  0.00000000E+00  0.00000000E+00  0.00000000E+00
  0.00000000E+00  0.00000000E+00  0.00000000E+00
  0.00000000E+00  0.00000000E+00  0.00000000E+00
  0.00000000E+00  0.00000000E+00  0.00000000E+00
  0.00000000E+00  0.00000000E+00  0.00000000E+00
  0.00000000E+00  0.00000000E+00  0.00000000E+00
  0.00000000E+00  0.00000000E+00  0.00000000E+00
  0.00000000E+00  0.00000000E+00  0.00000000E+00
  0.00000000E+00  0.00000000E+00  0.00000000E+00
  0.00000000E+00  0.00000000E+00  0.00000000E+00
  0.00000000E+00  0.00000000E+00  0.00000000E+00
  0.00000000E+00  0.00000000E+00  0.00000000E+00
  0.00000000E+00  0.00000000E+00  0.00000000E+00
  0.00000000E+00  0.00000000E+00  0.00000000E+00
  0.00000000E+00  0.00000000E+00  0.00000000E+00
  0.00000000E+00  0.00000000E+00  0.00000000E+00
  0.00000000E+00  0.00000000E+00  0.00000000E+00
  0.00000000E+00  0.00000000E+00  0.00000000E+00
  0.00000000E+00  0.00000000E+00  0.00000000E+00
  0.00000000E+00  0.00000000E+00  0.00000000E+00
  0.00000000E+00  0.00000000E+00  0.00000000E+00
  0.00000000E+00  0.00000000E+00  0.00000000E+00
  0.00000000E+00  0.00000000E+00  0.00000000E+00
  0.00000000E+00  0.00000000E+00  0.00000000E+00
  0.00000000E+00  0.00000000E+00  0.00000000E+00
  0.00000000E+00  0.00000000E+00  0.00000000E+00
  0.00000000E+00  0.00000000E+00  0.00000000E+00
  0.00000000E+00  0.00000000E+00  0.00000000E+00
  0.00000000E+00  0.00000000E+00  0.00000000E+00
  0.00000000E+00  0.00000000E+00  0.00000000E+00
  0.00000000E+00  0.00000000E+00  0.00000000E+00
  0.00000000E+00  0.00000000E+00  0.00000000E+00
  0.00000000E+00  0.00000000E+00  0.00000000E+00
  0.00000000E+00  0.00000000E+00  0.00000000E+00
  0.00000000E+00  0.00000000E+00  0.00000000E+00
  0.00000000E+00  0.00000000E+00  0.00000000E+00
  0.00000000E+00  0.00000000E+00  0.00000000E+00
  0.00000000E+00  0.00000000E+00  0.00000000E+00
  0.00000000E+00  0.00000000E+00  0.00000000E+00
