# Supplementary material for: Origins of fast diffusion of water dimers on surfaces
Source: Nat Commun. 2020 Apr 3;11:1689. doi: 10.1038/s41467-020-15377-8 (PMC7125088; doi:10.1038/s41467-020-15377-8)
Supplement: Supplementary file 2 — Source Data [file 41467_2020_15377_MOESM2_ESM.zip › water-surface_geos/ZnO/waltz_path/00]

Zn  O  H  O  H 
 1.0000000000000000
    10.4327527572486414    0.0000000000000000    0.0000000000000000
     0.0000000000000000    9.8570005462617623    0.0000000000000000
     0.0000000000000000    0.0000000000000000   19.5968545654208022
  36  37   2   1   2
Selective dynamics
Cartesian
  0.0000000000000000  6.5713336975078178  0.0000000000000000   F   F   F
  2.6081881893121603  4.9285002731308811  0.9484886232279168   F   F   F
  0.0289191748931469  4.9285002731308811  2.8793427784600536   F   F   F
  2.6491125945564624  3.2856668487539440  3.7477913030553469   F   F   F
  0.0187274015097463  3.2856668487539440  5.7866357145434622   F   F   F
  2.7980032087866951  1.6428334243769371  6.3399325112042790   F   F   F
  2.6081881893121603  8.2141671218848256  0.9484886232279168   F   F   F
  0.0289191748931469  8.2141671218848256  2.8793427784600536   F   F   F
  2.6491125945564624  6.5713336975078178  3.7477913030553469   F   F   F
  0.0187274015097463  6.5713336975078178  5.7866357145434622   F   F   F
  2.7980032087866951  4.9285002731308811  6.3399325112042790   F   F   F
  0.0000000000000000  0.0000000000000000  0.0000000000000000   F   F   F
  2.7980032087866951  8.2141671218848256  6.3399325112042790   F   F   F
  0.0000000000000000  3.2856668487539440  0.0000000000000000   F   F   F
  2.6081881893121603  1.6428334243769371  0.9484886232279168   F   F   F
  0.0289191748931469  1.6428334243769371  2.8793427784600536   F   F   F
  2.6491125945564624  0.0000000000000000  3.7477913030553469   F   F   F
  0.0187274015097463  0.0000000000000000  5.7866357145434622   F   F   F
  5.2163763786243207  6.5713336975078178  0.0000000000000000   F   F   F
  7.8245645679364806  4.9285002731308811  0.9484886232279168   F   F   F
  5.2452955535174679  4.9285002731308811  2.8793427784600536   F   F   F
  7.8654889731807831  3.2856668487539440  3.7477913030553469   F   F   F
  5.2351037801340672  3.2856668487539440  5.7866357145434622   F   F   F
  8.0143795874110157  1.6428334243769371  6.3399325112042790   F   F   F
  7.8245645679364806  8.2141671218848256  0.9484886232279168   F   F   F
  5.2452955535174679  8.2141671218848256  2.8793427784600536   F   F   F
  7.8654889731807831  6.5713336975078178  3.7477913030553469   F   F   F
  5.2351037801340672  6.5713336975078178  5.7866357145434622   F   F   F
  8.0143795874110157  4.9285002731308811  6.3399325112042790   F   F   F
  5.2163763786243207  0.0000000000000000  0.0000000000000000   F   F   F
  8.0143795874110157  8.2141671218848256  6.3399325112042790   F   F   F
  5.2163763786243207  3.2856668487539440  0.0000000000000000   F   F   F
  7.8245645679364806  1.6428334243769371  0.9484886232279168   F   F   F
  5.2452955535174679  1.6428334243769371  2.8793427784600536   F   F   F
  7.8654889731807831  0.0000000000000000  3.7477913030553469   F   F   F
  5.2351037801340672  0.0000000000000000  5.7866357145434622   F   F   F
  1.9957856441926616  6.5713336975078178  0.0000000000000000   F   F   F
  4.6039738335048215  4.9285002731308811  0.9484886232279168   F   F   F
  2.0150285030712616  4.9285002731308811  2.8784332866639715   F   F   F
  4.6337809900678479  3.2856668487539440  3.7926547454765380   F   F   F
  2.0071306708462604  3.2856668487539440  5.6946050543116042   F   F   F
  4.6458593316333898  1.6428334243769371  6.6127760749149660   F   F   F
  4.6039738335048215  8.2141671218848256  0.9484886232279168   F   F   F
  2.0150285030712616  8.2141671218848256  2.8784332866639715   F   F   F
  4.6337809900678479  6.5713336975078178  3.7926547454765380   F   F   F
  2.0071306708462604  6.5713336975078178  5.6946050543116042   F   F   F
  4.6458593316333898  4.9285002731308811  6.6127760749149660   F   F   F
  1.9957856441926616  0.0000000000000000  0.0000000000000000   F   F   F
  4.6458593316333898  8.2141671218848256  6.6127760749149660   F   F   F
  1.9957856441926616  3.2856668487539440  0.0000000000000000   F   F   F
  4.6039738335048215  1.6428334243769371  0.9484886232279168   F   F   F
  2.0150285030712616  1.6428334243769371  2.8784332866639715   F   F   F
  4.6337809900678479  0.0000000000000000  3.7926547454765380   F   F   F
  2.0071306708462604  0.0000000000000000  5.6946050543116042   F   F   F
  7.2121617098344473  6.5713336975078178  0.0000000000000000   F   F   F
  9.8203498991466081  4.9285002731308811  0.9484886232279168   F   F   F
  7.2314045687129731  4.9285002731308811  2.8784332866639715   F   F   F
  9.8501570557096336  3.2856668487539440  3.7926547454765380   F   F   F
  7.2235067364880461  3.2856668487539440  5.6946050543116042   F   F   F
  9.8622353972750290  1.6428334243769371  6.6127760749149660   F   F   F
  9.8203498991466081  8.2141671218848256  0.9484886232279168   F   F   F
  7.2314045687129731  8.2141671218848256  2.8784332866639715   F   F   F
  9.8501570557096336  6.5713336975078178  3.7926547454765380   F   F   F
  7.2235067364880461  6.5713336975078178  5.6946050543116042   F   F   F
  9.8622353972750290  4.9285002731308811  6.6127760749149660   F   F   F
  7.2121617098344473  0.0000000000000000  0.0000000000000000   F   F   F
  9.8622353972750290  8.2141671218848256  6.6127760749149660   F   F   F
  7.2121617098344473  3.2856668487539440  0.0000000000000000   F   F   F
  9.8203498991466081  1.6428334243769371  0.9484886232279168   F   F   F
  7.2314045687129731  1.6428334243769371  2.8784332866639715   F   F   F
  9.8501570557096336  0.0000000000000000  3.7926547454765380   F   F   F
  7.2235067364880461  0.0000000000000000  5.6946050543116042   F   F   F
  6.7348655843643757  1.8402855975384869  8.2195691657617935   T   T   T
  6.8460650412513555  1.1747609041584948  8.9211730321877258   T   T   T
  5.8183448356105529  1.7013463001114362  7.8018979880523753   T   T   T
  6.8508530145990232  4.8384517111697738  8.2068441721413983   T   T   T
  6.9228430147453341  3.9112025493241429  8.5198252821603138   T   T   T
  5.9205786586932811  4.9108890254695181  7.8443618087711506   T   T   T
