# Supplementary material for: Origins of fast diffusion of water dimers on surfaces
Source: Nat Commun. 2020 Apr 3;11:1689. doi: 10.1038/s41467-020-15377-8 (PMC7125088; doi:10.1038/s41467-020-15377-8)
Supplement: Supplementary file 2 — Source Data [file 41467_2020_15377_MOESM2_ESM.zip › water-surface_geos/ZnO/waltz_path/04]

Zn  O  H  O  H                          
   1.00000000000000     
    10.4327527572486414    0.0000000000000000    0.0000000000000000
     0.0000000000000000    9.8570005462617623    0.0000000000000000
     0.0000000000000000    0.0000000000000000   19.5968545654208022
   Zn   O    H    O    H 
    36    37     2     1     2
Selective dynamics
Direct
  0.0000000000000000  0.6666666666666643  0.0000000000000000   F   F   F
  0.2499999999999929  0.5000000000000000  0.0484000439999974   F   F   F
  0.0027719601495448  0.5000000000000000  0.1469288231357666   F   F   F
  0.2539226852391252  0.3333333333333357  0.1912445331746468   F   F   F
  0.0017950584994679  0.3333333333333357  0.2952839036094161   F   F   F
  0.2681941452933074  0.1666666666666643  0.3235178630345743   F   F   F
  0.2499999999999929  0.8333333333333357  0.0484000439999974   F   F   F
  0.0027719601495448  0.8333333333333357  0.1469288231357666   F   F   F
  0.2539226852391252  0.6666666666666643  0.1912445331746468   F   F   F
  0.0017950584994679  0.6666666666666643  0.2952839036094161   F   F   F
  0.2681941452933074  0.5000000000000000  0.3235178630345743   F   F   F
  0.0000000000000000  0.0000000000000000  0.0000000000000000   F   F   F
  0.2681941452933074  0.8333333333333357  0.3235178630345743   F   F   F
  0.0000000000000000  0.3333333333333357  0.0000000000000000   F   F   F
  0.2499999999999929  0.1666666666666643  0.0484000439999974   F   F   F
  0.0027719601495448  0.1666666666666643  0.1469288231357666   F   F   F
  0.2539226852391252  0.0000000000000000  0.1912445331746468   F   F   F
  0.0017950584994679  0.0000000000000000  0.2952839036094161   F   F   F
  0.4999999999999929  0.6666666666666643  0.0000000000000000   F   F   F
  0.7499999999999929  0.5000000000000000  0.0484000439999974   F   F   F
  0.5027719601495448  0.5000000000000000  0.1469288231357666   F   F   F
  0.7539226852391181  0.3333333333333357  0.1912445331746468   F   F   F
  0.5017950584994679  0.3333333333333357  0.2952839036094161   F   F   F
  0.7681941452933074  0.1666666666666643  0.3235178630345743   F   F   F
  0.7499999999999929  0.8333333333333357  0.0484000439999974   F   F   F
  0.5027719601495448  0.8333333333333357  0.1469288231357666   F   F   F
  0.7539226852391181  0.6666666666666643  0.1912445331746468   F   F   F
  0.5017950584994679  0.6666666666666643  0.2952839036094161   F   F   F
  0.7681941452933074  0.5000000000000000  0.3235178630345743   F   F   F
  0.4999999999999929  0.0000000000000000  0.0000000000000000   F   F   F
  0.7681941452933074  0.8333333333333357  0.3235178630345743   F   F   F
  0.4999999999999929  0.3333333333333357  0.0000000000000000   F   F   F
  0.7499999999999929  0.1666666666666643  0.0484000439999974   F   F   F
  0.5027719601495448  0.1666666666666643  0.1469288231357666   F   F   F
  0.7539226852391181  0.0000000000000000  0.1912445331746468   F   F   F
  0.5017950584994679  0.0000000000000000  0.2952839036094161   F   F   F
  0.1913000039999986  0.6666666666666643  0.0000000000000000   F   F   F
  0.4413000039999986  0.5000000000000000  0.0484000439999974   F   F   F
  0.1931444701084502  0.5000000000000000  0.1468824130451551   F   F   F
  0.4441570789500702  0.3333333333333357  0.1935338517115284   F   F   F
  0.1923874472585112  0.3333333333333357  0.2905877081090296   F   F   F
  0.4453148118942494  0.1666666666666643  0.3374406873735438   F   F   F
  0.4413000039999986  0.8333333333333357  0.0484000439999974   F   F   F
  0.1931444701084502  0.8333333333333357  0.1468824130451551   F   F   F
  0.4441570789500702  0.6666666666666643  0.1935338517115284   F   F   F
  0.1923874472585112  0.6666666666666643  0.2905877081090296   F   F   F
  0.4453148118942494  0.5000000000000000  0.3374406873735438   F   F   F
  0.1913000039999986  0.0000000000000000  0.0000000000000000   F   F   F
  0.4453148118942494  0.8333333333333357  0.3374406873735438   F   F   F
  0.1913000039999986  0.3333333333333357  0.0000000000000000   F   F   F
  0.4413000039999986  0.1666666666666643  0.0484000439999974   F   F   F
  0.1931444701084502  0.1666666666666643  0.1468824130451551   F   F   F
  0.4441570789500702  0.0000000000000000  0.1935338517115284   F   F   F
  0.1923874472585112  0.0000000000000000  0.2905877081090296   F   F   F
  0.6912999739999961  0.6666666666666643  0.0000000000000000   F   F   F
  0.9412999740000032  0.5000000000000000  0.0484000439999974   F   F   F
  0.6931444401084406  0.5000000000000000  0.1468824130451551   F   F   F
  0.9441570489500748  0.3333333333333357  0.1935338517115284   F   F   F
  0.6923874172585087  0.3333333333333357  0.2905877081090296   F   F   F
  0.9453147818942398  0.1666666666666643  0.3374406873735438   F   F   F
  0.9412999740000032  0.8333333333333357  0.0484000439999974   F   F   F
  0.6931444401084406  0.8333333333333357  0.1468824130451551   F   F   F
  0.9441570489500748  0.6666666666666643  0.1935338517115284   F   F   F
  0.6923874172585087  0.6666666666666643  0.2905877081090296   F   F   F
  0.9453147818942398  0.5000000000000000  0.3374406873735438   F   F   F
  0.6912999739999961  0.0000000000000000  0.0000000000000000   F   F   F
  0.9453147818942398  0.8333333333333357  0.3374406873735438   F   F   F
  0.6912999739999961  0.3333333333333357  0.0000000000000000   F   F   F
  0.9412999740000032  0.1666666666666643  0.0484000439999974   F   F   F
  0.6931444401084406  0.1666666666666643  0.1468824130451551   F   F   F
  0.9441570489500748  0.0000000000000000  0.1935338517115284   F   F   F
  0.6923874172585087  0.0000000000000000  0.2905877081090296   F   F   F
  0.6444575735182257  0.8144120121817540  0.4194494905842169   T   T   T
  0.6540832719916820  0.8816826324135584  0.4554503815576094   T   T   T
  0.5566934513316315  0.8279784056679431  0.3978258351220776   T   T   T
  0.6564541764750235  0.5121048332121598  0.4188635546187972   T   T   T
  0.6626960773088895  0.6069205968037059  0.4338659561439701   T   T   T
  0.5673594600972584  0.5034035045647148  0.4004723731462712   T   T   T
 
  0.00000000E+00  0.00000000E+00  0.00000000E+00
  0.00000000E+00  0.00000000E+00  0.00000000E+00
  0.00000000E+00  0.00000000E+00  0.00000000E+00
  0.00000000E+00  0.00000000E+00  0.00000000E+00
  0.00000000E+00  0.00000000E+00  0.00000000E+00
  0.00000000E+00  0.00000000E+00  0.00000000E+00
  0.00000000E+00  0.00000000E+00  0.00000000E+00
  0.00000000E+00  0.00000000E+00  0.00000000E+00
  0.00000000E+00  0.00000000E+00  0.00000000E+00
  0.00000000E+00  0.00000000E+00  0.00000000E+00
  0.00000000E+00  0.00000000E+00  0.00000000E+00
  0.00000000E+00  0.00000000E+00  0.00000000E+00
  0.00000000E+00  0.00000000E+00  0.00000000E+00
  0.00000000E+00  0.00000000E+00  0.00000000E+00
  0.00000000E+00  0.00000000E+00  0.00000000E+00
  0.00000000E+00  0.00000000E+00  0.00000000E+00
  0.00000000E+00  0.00000000E+00  0.00000000E+00
  0.00000000E+00  0.00000000E+00  0.00000000E+00
  0.00000000E+00  0.00000000E+00  0.00000000E+00
  0.00000000E+00  0.00000000E+00  0.00000000E+00
  0.00000000E+00  0.00000000E+00  0.00000000E+00
  0.00000000E+00  0.00000000E+00  0.00000000E+00
  0.00000000E+00  0.00000000E+00  0.00000000E+00
  0.00000000E+00  0.00000000E+00  0.00000000E+00
  0.00000000E+00  0.00000000E+00  0.00000000E+00
  0.00000000E+00  0.00000000E+00  0.00000000E+00
  0.00000000E+00  0.00000000E+00  0.00000000E+00
  0.00000000E+00  0.00000000E+00  0.00000000E+00
  0.00000000E+00  0.00000000E+00  0.00000000E+00
  0.00000000E+00  0.00000000E+00  0.00000000E+00
  0.00000000E+00  0.00000000E+00  0.00000000E+00
  0.00000000E+00  0.00000000E+00  0.00000000E+00
  0.00000000E+00  0.00000000E+00  0.00000000E+00
  0.00000000E+00  0.00000000E+00  0.00000000E+00
  0.00000000E+00  0.00000000E+00  0.00000000E+00
  0.00000000E+00  0.00000000E+00  0.00000000E+00
  0.00000000E+00  0.00000000E+00  0.00000000E+00
  0.00000000E+00  0.00000000E+00  0.00000000E+00
  0.00000000E+00  0.00000000E+00  0.00000000E+00
  0.00000000E+00  0.00000000E+00  0.00000000E+00
  0.00000000E+00  0.00000000E+00  0.00000000E+00
  0.00000000E+00  0.00000000E+00  0.00000000E+00
  0.00000000E+00  0.00000000E+00  0.00000000E+00
  0.00000000E+00  0.00000000E+00  0.00000000E+00
  0.00000000E+00  0.00000000E+00  0.00000000E+00
  0.00000000E+00  0.00000000E+00  0.00000000E+00
  0.00000000E+00  0.00000000E+00  0.00000000E+00
  0.00000000E+00  0.00000000E+00  0.00000000E+00
  0.00000000E+00  0.00000000E+00  0.00000000E+00
  0.00000000E+00  0.00000000E+00  0.00000000E+00
  0.00000000E+00  0.00000000E+00  0.00000000E+00
  0.00000000E+00  0.00000000E+00  0.00000000E+00
  0.00000000E+00  0.00000000E+00  0.00000000E+00
  0.00000000E+00  0.00000000E+00  0.00000000E+00
  0.00000000E+00  0.00000000E+00  0.00000000E+00
  0.00000000E+00  0.00000000E+00  0.00000000E+00
  0.00000000E+00  0.00000000E+00  0.00000000E+00
  0.00000000E+00  0.00000000E+00  0.00000000E+00
  0.00000000E+00  0.00000000E+00  0.00000000E+00
  0.00000000E+00  0.00000000E+00  0.00000000E+00
  0.00000000E+00  0.00000000E+00  0.00000000E+00
  0.00000000E+00  0.00000000E+00  0.00000000E+00
  0.00000000E+00  0.00000000E+00  0.00000000E+00
  0.00000000E+00  0.00000000E+00  0.00000000E+00
  0.00000000E+00  0.00000000E+00  0.00000000E+00
  0.00000000E+00  0.00000000E+00  0.00000000E+00
  0.00000000E+00  0.00000000E+00  0.00000000E+00
  0.00000000E+00  0.00000000E+00  0.00000000E+00
  0.00000000E+00  0.00000000E+00  0.00000000E+00
  0.00000000E+00  0.00000000E+00  0.00000000E+00
  0.00000000E+00  0.00000000E+00  0.00000000E+00
  0.00000000E+00  0.00000000E+00  0.00000000E+00
  0.00000000E+00  0.00000000E+00  0.00000000E+00
  0.00000000E+00  0.00000000E+00  0.00000000E+00
  0.00000000E+00  0.00000000E+00  0.00000000E+00
  0.00000000E+00  0.00000000E+00  0.00000000E+00
  0.00000000E+00  0.00000000E+00  0.00000000E+00
  0.00000000E+00  0.00000000E+00  0.00000000E+00
